# Supplementary material for: 4′-(1H-Imidazol-2-yl)-3′-[(1H-indol-3-yl)carbon­yl]-1′-methyl-2-oxo­spiro­[indoline-3,2′-pyrrolidine]-3′-carbo­nitrile 0.15-hydrate
Source: Acta Crystallogr Sect E Struct Rep Online. 2013 Aug 31;69(Pt 9):o1481. doi: 10.1107/S1600536813023246 (PMC3884395; doi:10.1107/S1600536813023246)
Supplement: Supplementary file 1 [file e-69-o1481-sup1.cif]

##############################################################################
#                                                                            #
# This CIF contains the data in a paper accepted for publication in          #
# Acta Crystallographica Section E. It conforms to the requirements of       #
# Notes for Authors for Acta Crystallographica Section E, and has been       #
# peer reviewed under the auspices of the IUCr Commission on Journals.       #
#                                                                            #
# Full details of the Crystallographic Information File format               #
# are given in the paper "The Crystallographic Information File (CIF):       #
# a New Standard Archive File for Crystallography" by S. R. Hall, F. H.      #
# Allen and I. D. Brown [Acta Cryst. (1991), A47, 655-685].                  #
#                                                                            #
# The current version of the core CIF dictionary is obtainable from          #
# ftp://ftp.iucr.org/pub/cif_core.dic.                                       #
#                                                                            #
# Software is freely available for graphical display of the structure(s)     #
# in this CIF. For information consult the CIF software page                 #
# http://www.iucr.org/resources/cif/software.                                #
#                                                                            #
# This file may be used for bona fide research purposes within the           #
# scientific community so long as proper attribution is given to the journal # 
# article from which it was obtained.                                        #
#                                                                            #
##############################################################################
data_global
_audit_creation_method     SHELXL-97
_journal_date_recd_electronic     2013-08-01
_journal_date_accepted     2013-08-19
_journal_name_full     'Acta Crystallographica, Section E'
_journal_year     2013
_journal_volume     69
_journal_issue      9
_journal_page_first     o1481
_journal_page_last     o1481
_journal_paper_category     QO
_journal_paper_doi     10.1107/S1600536813023246
_journal_coeditor_code     RK2411
_publ_contact_author_name     'K. Sethusankar'
_publ_contact_author_address
;
   Department of Physics
   RKM Vivekananda College (Autonomous)
   Chennai 600 004
   India
;
_publ_contact_author_email     'ksethusankar@yahoo.co.in'
_publ_contact_author_fax     '044 091 2499 3057'
_publ_contact_author_phone     '044 091 24484170'
_publ_section_title
;\
4'-(1<i>H</i>-Imidazol-2-yl)-3'-[(1<i>H</i>-indol-3-yl)carbonyl]-1'-methyl-2-\
oxospiro[indoline-3,2'-pyrrolidine]-3'-carbonitrile 0.15-hydrate
;
loop_
    _publ_author_name
    _publ_author_address
    'S. Antony Inglebert'
;
Sri Ram Engineering College
Chennai 602 024
India
;
    'Yuvaraj Arun'
;
Organic Chemistry Division
Central Leather Research Institute
Adyar
Chennai 600 020
India
;
    'K. Sethusankar'
;
Department of Physics
RKM Vivekananda College (Autonomous)
Chennai 600 004
India
;
    'Paramasivam T. Perumal'
;
Organic Chemistry Division
Central Leather Research Institute
Adyar
Chennai 600 020
India
;
data_I
_audit_creation_method     'SHELXL97'
_chemical_name_systematic
;\
4'-(1<i>H</i>-Imidazol-2-yl)-3'-[(1<i>H</i>-indol-3-yl)carbonyl]-1'-methyl-\
2-oxospiro[indoline-3,2'-pyrrolidine]-3'-carbonitrile 0.15-hydrate
;
_chemical_name_common     ?
_chemical_formula_moiety     'C25 H20 N6 O2, 0.15(H2 O)'
_chemical_formula_sum     'C25 H20.30 N6 O2.15'
_chemical_formula_iupac     'C25 H20 N6 O2, 0.15H2 O'
_chemical_formula_weight     439.17
_chemical_melting_point     ?
_symmetry_cell_setting     monoclinic
_symmetry_space_group_name_H-M     'P 21/n'
_symmetry_space_group_name_Hall     '-P 2yn'
loop_
    _symmetry_equiv_pos_as_xyz
    'x, y, z'
    '-x+1/2, y+1/2, -z+1/2'
    '-x, -y, -z'
    'x-1/2, -y-1/2, z-1/2'
_cell_length_a     8.650(5)
_cell_length_b     16.952(5)
_cell_length_c     14.438(5)
_cell_angle_alpha     90.0
_cell_angle_beta     97.161(5)
_cell_angle_gamma     90.0
_cell_volume     2100.6(15)
_cell_formula_units_Z     4
_cell_measurement_reflns_used     4819
_cell_measurement_theta_min     2.40
_cell_measurement_theta_max     27.49
_cell_measurement_temperature     295(2)
_exptl_crystal_description     'block'
_exptl_crystal_colour     'colourless'
_exptl_crystal_size_max     0.35
_exptl_crystal_size_mid     0.30
_exptl_crystal_size_min     0.25
_exptl_crystal_density_diffrn     1.389
_exptl_crystal_density_meas     ?
_exptl_crystal_density_method     'not measured'
_exptl_crystal_F_000     916.8
_exptl_absorpt_coefficient_mu     0.093
_exptl_absorpt_correction_type     multi-scan
_exptl_absorpt_process_details     '(<i>SADABS</i>; Bruker, 2008)'
_exptl_absorpt_correction_T_min     0.9682
_exptl_absorpt_correction_T_max     0.9772
_exptl_special_details     ?
_diffrn_ambient_temperature     295(2)
_diffrn_radiation_type     'MoK\a'
_diffrn_radiation_wavelength     0.71073
_diffrn_radiation_source     'fine--focus sealed tube'
_diffrn_radiation_monochromator     'graphite'
_diffrn_measurement_device_type     'Bruker Kappa APEXII CCD'
_diffrn_measurement_method     '\w and \f scans'
_diffrn_detector_area_resol_mean     ?
_diffrn_reflns_number     22198
_diffrn_reflns_av_R_equivalents     0.0244
_diffrn_reflns_av_sigmaI/netI     0.0223
_diffrn_reflns_theta_min     2.40
_diffrn_reflns_theta_max     27.49
_diffrn_reflns_theta_full     27.49
_diffrn_measured_fraction_theta_max     0.999
_diffrn_measured_fraction_theta_full     0.999
_diffrn_reflns_limit_h_min     -11
_diffrn_reflns_limit_h_max     10
_diffrn_reflns_limit_k_min     -21
_diffrn_reflns_limit_k_max     22
_diffrn_reflns_limit_l_min     -18
_diffrn_reflns_limit_l_max     18
_diffrn_standards_number     ?
_diffrn_standards_interval_count     ?
_diffrn_standards_interval_time     ?
_diffrn_standards_decay_%     0
_refine_special_details
;
 Refinement of <i>F</i>^2^ against ALL reflections. The weighted
 <i>R</i>--factor <i>wR</i> and goodness of fit <i>S</i> are based on
 <i>F</i>^2^, conventional <i>R</i>--factors <i>R</i> are based on <i>F</i>,
 with <i>F</i> set to zero for negative <i>F</i>^2^. The threshold expression
 of <i>F</i>^2^ > \s(<i>F</i>^2^) is used only for calculating
 <i>R</i>--factors(gt) <i>etc</i>. and is not relevant to the choice of
 reflections for refinement. <i>R</i>--factors based on <i>F</i>^2^ are
 statistically about twice as large as those based on <i>F</i>, and
 <i>R</i>--factors based on ALL data will be even larger.
;
_reflns_number_total     4819
_reflns_number_gt     3757
_reflns_threshold_expression     I>2\s(I)
_refine_ls_structure_factor_coef     Fsqd
_refine_ls_matrix_type     full
_refine_ls_R_factor_all     0.0549
_refine_ls_R_factor_gt     0.0401
_refine_ls_wR_factor_gt     0.1002
_refine_ls_wR_factor_ref     0.1104
_refine_ls_goodness_of_fit_ref     1.026
_refine_ls_restrained_S_all     1.026
_refine_ls_number_reflns     4819
_refine_ls_number_parameters     320
_refine_ls_number_restraints     3
_refine_ls_hydrogen_treatment     mixed
_refine_ls_weighting_scheme     calc
_refine_ls_weighting_details
         'calc w=1/[\s^2^(Fo^2^)+(0.0524P)^2^+0.5356P] where P=(Fo^2^+2Fc^2^)/3'
_atom_sites_solution_hydrogens     geom
_atom_sites_solution_primary     direct
_atom_sites_solution_secondary     difmap
_refine_ls_shift/su_max     0.000
_refine_ls_shift/su_mean     0.000
_refine_diff_density_max     0.207
_refine_diff_density_min     -0.180
_refine_ls_extinction_method     'none'
_refine_ls_extinction_coef     ?
loop_
    _atom_type_symbol
    _atom_type_description
    _atom_type_scat_dispersion_real
    _atom_type_scat_dispersion_imag
    _atom_type_scat_source
    'C' 'C' 0.0033 0.0016
                         'International Tables Vol C Tables 4.2.6.8 and 6.1.1.4'
    'H' 'H' 0.0000 0.0000
                         'International Tables Vol C Tables 4.2.6.8 and 6.1.1.4'
    'N' 'N' 0.0061 0.0033
                         'International Tables Vol C Tables 4.2.6.8 and 6.1.1.4'
    'O' 'O' 0.0106 0.0060
                         'International Tables Vol C Tables 4.2.6.8 and 6.1.1.4'
_computing_data_collection     '<i>APEX2</i> (Bruker, 2008)'
_computing_cell_refinement     '<i>SAINT</i> (Bruker, 2008)'
_computing_data_reduction     '<i>SAINT</i> (Bruker, 2008)'
_computing_structure_solution     '<i>SHELXS97</i> (Sheldrick, 2008)'
_computing_structure_refinement     '<i>SHELXL97</i> (Sheldrick, 2008)'
_computing_molecular_graphics     '<i>ORTEP-3 for Windows</i> (Farrugia, 2012)'
_computing_publication_material
              '<i>SHELXL97</i> (Sheldrick, 2008) and <i>PLATON</i> (Spek, 2009)'
loop_
    _atom_site_type_symbol
    _atom_site_label
    _atom_site_fract_x
    _atom_site_fract_y
    _atom_site_fract_z
    _atom_site_U_iso_or_equiv
    _atom_site_adp_type
    _atom_site_calc_flag
    _atom_site_refinement_flags
    _atom_site_occupancy
    _atom_site_symmetry_multiplicity
    _atom_site_disorder_assembly
    _atom_site_disorder_group
    O O1 0.37937(14) 0.07447(6) 0.49050(7) 0.0487(3) Uani d . 1 1 . .
    O O2 0.60471(12) 0.18182(6) 0.64371(8) 0.0489(3) Uani d . 1 1 . .
    N N3 0.33938(14) 0.30031(7) 0.63558(8) 0.0366(3) Uani d . 1 1 . .
    N N2 0.66582(14) 0.25656(8) 0.52028(9) 0.0406(3) Uani d D 1 1 . .
    N N1 0.38442(14) 0.21594(7) 0.22422(8) 0.0380(3) Uani d D 1 1 . .
    C C15 0.40978(15) 0.26985(7) 0.55702(9) 0.0315(3) Uani d . 1 1 . .
    C C10 0.28828(14) 0.20355(7) 0.52052(9) 0.0292(3) Uani d . 1 1 . .
    N N6 0.12101(15) 0.03867(7) 0.61150(9) 0.0432(3) Uani d D 1 1 . .
    N N5 -0.02773(15) 0.14222(8) 0.61946(11) 0.0508(3) Uani d . 1 1 . .
    C C1 0.42119(15) 0.09829(8) 0.29638(9) 0.0318(3) Uani d . 1 1 . .
    C C16 0.44630(15) 0.33152(8) 0.48826(9) 0.0340(3) Uani d . 1 1 . .
    C C11 0.25875(15) 0.16641(8) 0.61571(9) 0.0326(3) Uani d . 1 1 . .
    H H11 0.3466 0.1309 0.6343 0.039 Uiso calc R 1 1 . .
    C C6 0.43006(16) 0.13884(8) 0.21219(9) 0.0352(3) Uani d . 1 1 . .
    C C9 0.34886(14) 0.13897(8) 0.45599(9) 0.0313(3) Uani d . 1 1 . .
    C C8 0.36716(15) 0.15545(8) 0.36003(9) 0.0316(3) Uani d . 1 1 . .
    C C12 0.27540(17) 0.23523(8) 0.68508(10) 0.0399(3) Uani d . 1 1 . .
    H H12A 0.1749 0.2494 0.7034 0.048 Uiso calc R 1 1 . .
    H H12B 0.3452 0.2213 0.7406 0.048 Uiso calc R 1 1 . .
    C C7 0.34692(16) 0.22545(8) 0.31089(9) 0.0359(3) Uani d . 1 1 . .
    H H7 0.3123 0.2724 0.3345 0.043 Uiso calc R 1 1 . .
    C C21 0.59667(16) 0.31921(8) 0.46655(10) 0.0368(3) Uani d . 1 1 . .
    C C2 0.46065(17) 0.01848(8) 0.30176(10) 0.0386(3) Uani d . 1 1 . .
    H H2 0.4569 -0.0096 0.3568 0.046 Uiso calc R 1 1 . .
    C C22 0.57128(15) 0.22878(8) 0.58113(10) 0.0359(3) Uani d . 1 1 . .
    C C13 0.14541(16) 0.24026(8) 0.47441(9) 0.0361(3) Uani d . 1 1 . .
    C C3 0.50525(19) -0.01783(9) 0.22397(11) 0.0478(4) Uani d . 1 1 . .
    H H3 0.5299 -0.0712 0.2266 0.057 Uiso calc R 1 1 . .
    C C23 0.11522(16) 0.11799(8) 0.61483(9) 0.0351(3) Uani d . 1 1 . .
    C C19 0.5689(2) 0.42550(10) 0.36056(12) 0.0552(4) Uani d . 1 1 . .
    H H19 0.6079 0.4569 0.3160 0.066 Uiso calc R 1 1 . .
    N N4 0.03167(16) 0.26634(9) 0.43965(10) 0.0581(4) Uani d . 1 1 . .
    C C5 0.47677(19) 0.10239(10) 0.13400(10) 0.0467(4) Uani d . 1 1 . .
    H H5 0.4824 0.1302 0.0790 0.056 Uiso calc R 1 1 . .
    C C20 0.66026(19) 0.36546(10) 0.40259(11) 0.0476(4) Uani d . 1 1 . .
    H H20 0.7607 0.3566 0.3883 0.057 Uiso calc R 1 1 . .
    C C4 0.5143(2) 0.02372(10) 0.14131(11) 0.0512(4) Uani d . 1 1 . .
    H H4 0.5462 -0.0023 0.0903 0.061 Uiso calc R 1 1 . .
    C C17 0.35815(18) 0.39336(8) 0.44843(11) 0.0424(3) Uani d . 1 1 . .
    H H17 0.2594 0.4036 0.4648 0.051 Uiso calc R 1 1 . .
    C C18 0.4207(2) 0.44015(9) 0.38310(12) 0.0524(4) Uani d . 1 1 . .
    H H18 0.3625 0.4815 0.3544 0.063 Uiso calc R 1 1 . .
    C C25 -0.1158(2) 0.07419(10) 0.61833(14) 0.0584(5) Uani d . 1 1 . .
    H H25 -0.2227 0.0728 0.6207 0.070 Uiso calc R 1 1 . .
    C C14 0.4324(2) 0.35557(10) 0.69609(12) 0.0555(4) Uani d . 1 1 . .
    H H14A 0.5180 0.3281 0.7306 0.083 Uiso calc R 1 1 . .
    H H14B 0.3690 0.3790 0.7387 0.083 Uiso calc R 1 1 . .
    H H14C 0.4718 0.3961 0.6589 0.083 Uiso calc R 1 1 . .
    C C24 -0.0261(2) 0.01074(10) 0.61340(12) 0.0513(4) Uani d . 1 1 . .
    H H24 -0.0576 -0.0418 0.6116 0.062 Uiso calc R 1 1 . .
    O O1W 0.2610(10) -0.0987(6) 0.5729(7) 0.082(3) Uani d P 0.15 1 . .
    H H2A 0.7632(12) 0.2407(9) 0.5205(12) 0.052(5) Uiso d D 1 1 . .
    H H1A 0.393(2) 0.2564(8) 0.1861(11) 0.061(5) Uiso d D 1 1 . .
    H H6A 0.2060(17) 0.0112(11) 0.6021(15) 0.075(6) Uiso d D 1 1 . .
loop_
    _atom_site_aniso_label
    _atom_site_aniso_U_11
    _atom_site_aniso_U_22
    _atom_site_aniso_U_33
    _atom_site_aniso_U_12
    _atom_site_aniso_U_13
    _atom_site_aniso_U_23
    O1 0.0721(8) 0.0369(6) 0.0403(5) 0.0139(5) 0.0190(5) 0.0060(4)
    O2 0.0363(6) 0.0479(6) 0.0605(7) 0.0013(5) -0.0018(5) 0.0177(5)
    N3 0.0386(6) 0.0330(6) 0.0384(6) -0.0033(5) 0.0063(5) -0.0054(5)
    N2 0.0267(6) 0.0464(7) 0.0486(7) 0.0010(5) 0.0047(5) 0.0038(5)
    N1 0.0448(7) 0.0351(6) 0.0344(6) 0.0017(5) 0.0053(5) 0.0064(5)
    C15 0.0275(6) 0.0294(6) 0.0374(6) -0.0001(5) 0.0035(5) 0.0001(5)
    C10 0.0257(6) 0.0300(6) 0.0324(6) 0.0002(5) 0.0053(5) 0.0000(5)
    N6 0.0462(8) 0.0346(7) 0.0494(7) -0.0044(6) 0.0088(6) -0.0035(5)
    N5 0.0386(7) 0.0406(7) 0.0776(9) -0.0088(6) 0.0247(6) -0.0085(6)
    C1 0.0292(6) 0.0354(7) 0.0315(6) -0.0020(5) 0.0064(5) 0.0007(5)
    C16 0.0333(7) 0.0297(7) 0.0389(7) -0.0044(5) 0.0041(5) -0.0004(5)
    C11 0.0324(7) 0.0348(7) 0.0316(6) -0.0025(5) 0.0077(5) -0.0014(5)
    C6 0.0350(7) 0.0360(7) 0.0350(7) -0.0007(6) 0.0059(5) 0.0028(5)
    C9 0.0294(6) 0.0312(7) 0.0339(6) 0.0005(5) 0.0060(5) 0.0006(5)
    C8 0.0295(6) 0.0323(7) 0.0334(6) -0.0004(5) 0.0059(5) 0.0003(5)
    C12 0.0425(8) 0.0419(8) 0.0364(7) -0.0086(6) 0.0098(6) -0.0073(6)
    C7 0.0355(7) 0.0358(7) 0.0361(7) 0.0022(6) 0.0027(5) -0.0003(5)
    C21 0.0346(7) 0.0364(7) 0.0393(7) -0.0054(6) 0.0043(5) -0.0027(6)
    C2 0.0435(8) 0.0353(7) 0.0384(7) 0.0014(6) 0.0103(6) 0.0040(6)
    C22 0.0288(7) 0.0349(7) 0.0428(7) -0.0029(5) -0.0006(5) 0.0002(6)
    C13 0.0313(7) 0.0401(8) 0.0371(7) 0.0006(6) 0.0054(5) -0.0046(6)
    C3 0.0597(10) 0.0378(8) 0.0474(8) 0.0095(7) 0.0127(7) -0.0012(6)
    C23 0.0393(8) 0.0335(7) 0.0343(6) -0.0058(6) 0.0117(5) -0.0038(5)
    C19 0.0660(11) 0.0504(10) 0.0516(9) -0.0112(8) 0.0166(8) 0.0112(7)
    N4 0.0386(7) 0.0737(10) 0.0595(8) 0.0149(7) -0.0037(6) -0.0056(7)
    C5 0.0568(9) 0.0520(9) 0.0331(7) 0.0037(7) 0.0129(6) 0.0051(6)
    C20 0.0454(9) 0.0515(9) 0.0480(8) -0.0071(7) 0.0141(7) 0.0021(7)
    C4 0.0645(11) 0.0526(10) 0.0391(8) 0.0101(8) 0.0165(7) -0.0054(7)
    C17 0.0436(8) 0.0324(7) 0.0513(8) 0.0022(6) 0.0066(6) 0.0023(6)
    C18 0.0642(11) 0.0359(8) 0.0564(9) 0.0003(7) 0.0048(8) 0.0115(7)
    C25 0.0441(9) 0.0502(10) 0.0849(13) -0.0177(8) 0.0239(8) -0.0101(9)
    C14 0.0714(11) 0.0435(9) 0.0515(9) -0.0174(8) 0.0078(8) -0.0134(7)
    C24 0.0586(10) 0.0394(8) 0.0569(9) -0.0187(8) 0.0116(7) -0.0048(7)
    O1W 0.063(5) 0.070(6) 0.102(7) 0.036(5) -0.028(5) -0.039(5)
_geom_special_details
;
 All s.u.'s (except the s.u. in the dihedral angle between two l.s. planes)
 are estimated using the full covariance matrix. The cell s.u.'s are taken
 into account individually in the estimation of s.u.'s in distances, angles
 and torsion angles; correlations between s.u.'s in cell parameters are only
 used when they are defined by crystal symmetry. An approximate (isotropic)
 treatment of cell s.u.'s is used for estimating s.u.'s involving l.s. planes.
;
loop_
    _geom_bond_atom_site_label_1
    _geom_bond_atom_site_label_2
    _geom_bond_site_symmetry_2
    _geom_bond_distance
    _geom_bond_publ_flag
    O1 C9 . 1.2168(16) ?
    O2 C22 . 1.2119(17) ?
    N3 C15 . 1.4478(17) ?
    N3 C14 . 1.4538(19) ?
    N3 C12 . 1.4604(18) ?
    N2 C22 . 1.3570(19) ?
    N2 C21 . 1.4043(19) ?
    N2 H2A . 0.884(9) ?
    N1 C7 . 1.3410(18) ?
    N1 C6 . 1.3825(19) ?
    N1 H1A . 0.888(9) ?
    C15 C16 . 1.5022(18) ?
    C15 C22 . 1.561(2) ?
    C15 C10 . 1.5835(18) ?
    C10 C13 . 1.4671(19) ?
    C10 C11 . 1.5615(18) ?
    C10 C9 . 1.5693(18) ?
    N6 C23 . 1.3467(19) ?
    N6 C24 . 1.361(2) ?
    N6 H6A . 0.895(9) ?
    N5 C23 . 1.313(2) ?
    N5 C25 . 1.381(2) ?
    C1 C2 . 1.395(2) ?
    C1 C6 . 1.4068(18) ?
    C1 C8 . 1.4522(18) ?
    C16 C17 . 1.3790(19) ?
    C16 C21 . 1.391(2) ?
    C11 C23 . 1.4871(19) ?
    C11 C12 . 1.5325(19) ?
    C11 H11 . 0.9800 ?
    C6 C5 . 1.390(2) ?
    C9 C8 . 1.4413(18) ?
    C8 C7 . 1.3826(19) ?
    C12 H12A . 0.9700 ?
    C12 H12B . 0.9700 ?
    C7 H7 . 0.9300 ?
    C21 C20 . 1.377(2) ?
    C2 C3 . 1.377(2) ?
    C2 H2 . 0.9300 ?
    C13 N4 . 1.1367(19) ?
    C3 C4 . 1.396(2) ?
    C3 H3 . 0.9300 ?
    C19 C20 . 1.382(2) ?
    C19 C18 . 1.383(3) ?
    C19 H19 . 0.9300 ?
    C5 C4 . 1.373(2) ?
    C5 H5 . 0.9300 ?
    C20 H20 . 0.9300 ?
    C4 H4 . 0.9300 ?
    C17 C18 . 1.393(2) ?
    C17 H17 . 0.9300 ?
    C18 H18 . 0.9300 ?
    C25 C24 . 1.333(2) ?
    C25 H25 . 0.9300 ?
    C14 H14A . 0.9600 ?
    C14 H14B . 0.9600 ?
    C14 H14C . 0.9600 ?
    C24 H24 . 0.9300 ?
loop_
    _geom_angle_atom_site_label_1
    _geom_angle_atom_site_label_2
    _geom_angle_atom_site_label_3
    _geom_angle_site_symmetry_1
    _geom_angle_site_symmetry_3
    _geom_angle
    _geom_angle_publ_flag
    C15 N3 C14 . . 116.43(12) ?
    C15 N3 C12 . . 109.63(11) ?
    C14 N3 C12 . . 114.08(12) ?
    C22 N2 C21 . . 111.75(12) ?
    C22 N2 H2A . . 122.9(11) ?
    C21 N2 H2A . . 124.9(11) ?
    C7 N1 C6 . . 109.69(11) ?
    C7 N1 H1A . . 122.3(12) ?
    C6 N1 H1A . . 127.3(12) ?
    N3 C15 C16 . . 114.40(11) ?
    N3 C15 C22 . . 115.88(11) ?
    C16 C15 C22 . . 101.64(10) ?
    N3 C15 C10 . . 100.80(10) ?
    C16 C15 C10 . . 117.35(11) ?
    C22 C15 C10 . . 107.23(10) ?
    C13 C10 C11 . . 110.45(11) ?
    C13 C10 C9 . . 110.56(10) ?
    C11 C10 C9 . . 110.16(10) ?
    C13 C10 C15 . . 109.67(11) ?
    C11 C10 C15 . . 99.66(10) ?
    C9 C10 C15 . . 115.84(10) ?
    C23 N6 C24 . . 107.91(13) ?
    C23 N6 H6A . . 124.1(14) ?
    C24 N6 H6A . . 127.6(14) ?
    C23 N5 C25 . . 105.06(14) ?
    C2 C1 C6 . . 118.86(12) ?
    C2 C1 C8 . . 135.04(12) ?
    C6 C1 C8 . . 106.10(12) ?
    C17 C16 C21 . . 120.26(13) ?
    C17 C16 C15 . . 130.83(13) ?
    C21 C16 C15 . . 108.91(12) ?
    C23 C11 C12 . . 115.86(11) ?
    C23 C11 C10 . . 116.30(11) ?
    C12 C11 C10 . . 104.83(11) ?
    C23 C11 H11 . . 106.4 ?
    C12 C11 H11 . . 106.4 ?
    C10 C11 H11 . . 106.4 ?
    N1 C6 C5 . . 129.68(13) ?
    N1 C6 C1 . . 107.83(12) ?
    C5 C6 C1 . . 122.49(13) ?
    O1 C9 C8 . . 121.56(12) ?
    O1 C9 C10 . . 117.08(11) ?
    C8 C9 C10 . . 121.35(11) ?
    C7 C8 C9 . . 129.61(12) ?
    C7 C8 C1 . . 106.14(11) ?
    C9 C8 C1 . . 124.17(12) ?
    N3 C12 C11 . . 105.41(11) ?
    N3 C12 H12A . . 110.7 ?
    C11 C12 H12A . . 110.7 ?
    N3 C12 H12B . . 110.7 ?
    C11 C12 H12B . . 110.7 ?
    H12A C12 H12B . . 108.8 ?
    N1 C7 C8 . . 110.23(12) ?
    N1 C7 H7 . . 124.9 ?
    C8 C7 H7 . . 124.9 ?
    C20 C21 C16 . . 121.90(14) ?
    C20 C21 N2 . . 128.52(14) ?
    C16 C21 N2 . . 109.56(12) ?
    C3 C2 C1 . . 118.65(13) ?
    C3 C2 H2 . . 120.7 ?
    C1 C2 H2 . . 120.7 ?
    O2 C22 N2 . . 127.13(13) ?
    O2 C22 C15 . . 125.67(13) ?
    N2 C22 C15 . . 107.20(12) ?
    N4 C13 C10 . . 177.44(16) ?
    C2 C3 C4 . . 121.51(14) ?
    C2 C3 H3 . . 119.2 ?
    C4 C3 H3 . . 119.2 ?
    N5 C23 N6 . . 110.71(12) ?
    N5 C23 C11 . . 128.15(13) ?
    N6 C23 C11 . . 121.11(13) ?
    C20 C19 C18 . . 121.66(15) ?
    C20 C19 H19 . . 119.2 ?
    C18 C19 H19 . . 119.2 ?
    C4 C5 C6 . . 117.31(13) ?
    C4 C5 H5 . . 121.3 ?
    C6 C5 H5 . . 121.3 ?
    C21 C20 C19 . . 117.34(15) ?
    C21 C20 H20 . . 121.3 ?
    C19 C20 H20 . . 121.3 ?
    C5 C4 C3 . . 121.18(14) ?
    C5 C4 H4 . . 119.4 ?
    C3 C4 H4 . . 119.4 ?
    C16 C17 C18 . . 118.30(15) ?
    C16 C17 H17 . . 120.9 ?
    C18 C17 H17 . . 120.9 ?
    C19 C18 C17 . . 120.45(15) ?
    C19 C18 H18 . . 119.8 ?
    C17 C18 H18 . . 119.8 ?
    C24 C25 N5 . . 110.53(15) ?
    C24 C25 H25 . . 124.7 ?
    N5 C25 H25 . . 124.7 ?
    N3 C14 H14A . . 109.5 ?
    N3 C14 H14B . . 109.5 ?
    H14A C14 H14B . . 109.5 ?
    N3 C14 H14C . . 109.5 ?
    H14A C14 H14C . . 109.5 ?
    H14B C14 H14C . . 109.5 ?
    C25 C24 N6 . . 105.79(14) ?
    C25 C24 H24 . . 127.1 ?
    N6 C24 H24 . . 127.1 ?
loop_
    _geom_torsion_atom_site_label_1
    _geom_torsion_atom_site_label_2
    _geom_torsion_atom_site_label_3
    _geom_torsion_atom_site_label_4
    _geom_torsion_site_symmetry_1
    _geom_torsion_site_symmetry_2
    _geom_torsion_site_symmetry_3
    _geom_torsion_site_symmetry_4
    _geom_torsion
    _geom_torsion_publ_flag
    C14 N3 C15 C16 . . . . -62.11(16) ?
    C12 N3 C15 C16 . . . . 166.52(11) ?
    C14 N3 C15 C22 . . . . 55.69(16) ?
    C12 N3 C15 C22 . . . . -75.69(14) ?
    C14 N3 C15 C10 . . . . 171.01(12) ?
    C12 N3 C15 C10 . . . . 39.64(13) ?
    N3 C15 C10 C13 . . . . 72.92(12) ?
    C16 C15 C10 C13 . . . . -51.98(14) ?
    C22 C15 C10 C13 . . . . -165.45(11) ?
    N3 C15 C10 C11 . . . . -43.01(11) ?
    C16 C15 C10 C11 . . . . -167.91(11) ?
    C22 C15 C10 C11 . . . . 78.62(12) ?
    N3 C15 C10 C9 . . . . -161.10(10) ?
    C16 C15 C10 C9 . . . . 74.00(14) ?
    C22 C15 C10 C9 . . . . -39.47(14) ?
    N3 C15 C16 C17 . . . . -45.93(19) ?
    C22 C15 C16 C17 . . . . -171.58(14) ?
    C10 C15 C16 C17 . . . . 71.86(19) ?
    N3 C15 C16 C21 . . . . 133.45(12) ?
    C22 C15 C16 C21 . . . . 7.80(14) ?
    C10 C15 C16 C21 . . . . -108.75(13) ?
    C13 C10 C11 C23 . . . . 46.36(16) ?
    C9 C10 C11 C23 . . . . -76.07(14) ?
    C15 C10 C11 C23 . . . . 161.69(11) ?
    C13 C10 C11 C12 . . . . -82.99(13) ?
    C9 C10 C11 C12 . . . . 154.58(11) ?
    C15 C10 C11 C12 . . . . 32.35(12) ?
    C7 N1 C6 C5 . . . . 179.16(15) ?
    C7 N1 C6 C1 . . . . -0.33(16) ?
    C2 C1 C6 N1 . . . . 179.51(12) ?
    C8 C1 C6 N1 . . . . 0.10(15) ?
    C2 C1 C6 C5 . . . . 0.0(2) ?
    C8 C1 C6 C5 . . . . -179.43(13) ?
    C13 C10 C9 O1 . . . . -129.88(13) ?
    C11 C10 C9 O1 . . . . -7.51(16) ?
    C15 C10 C9 O1 . . . . 104.60(14) ?
    C13 C10 C9 C8 . . . . 50.01(16) ?
    C11 C10 C9 C8 . . . . 172.37(11) ?
    C15 C10 C9 C8 . . . . -75.52(15) ?
    O1 C9 C8 C7 . . . . -176.01(14) ?
    C10 C9 C8 C7 . . . . 4.1(2) ?
    O1 C9 C8 C1 . . . . 0.5(2) ?
    C10 C9 C8 C1 . . . . -179.41(11) ?
    C2 C1 C8 C7 . . . . -179.12(15) ?
    C6 C1 C8 C7 . . . . 0.15(14) ?
    C2 C1 C8 C9 . . . . 3.7(2) ?
    C6 C1 C8 C9 . . . . -177.02(12) ?
    C15 N3 C12 C11 . . . . -19.05(14) ?
    C14 N3 C12 C11 . . . . -151.66(13) ?
    C23 C11 C12 N3 . . . . -139.92(12) ?
    C10 C11 C12 N3 . . . . -10.31(14) ?
    C6 N1 C7 C8 . . . . 0.44(16) ?
    C9 C8 C7 N1 . . . . 176.60(13) ?
    C1 C8 C7 N1 . . . . -0.36(15) ?
    C17 C16 C21 C20 . . . . -2.7(2) ?
    C15 C16 C21 C20 . . . . 177.84(13) ?
    C17 C16 C21 N2 . . . . 175.99(12) ?
    C15 C16 C21 N2 . . . . -3.47(15) ?
    C22 N2 C21 C20 . . . . 175.24(14) ?
    C22 N2 C21 C16 . . . . -3.34(16) ?
    C6 C1 C2 C3 . . . . -0.7(2) ?
    C8 C1 C2 C3 . . . . 178.51(15) ?
    C21 N2 C22 O2 . . . . -170.64(14) ?
    C21 N2 C22 C15 . . . . 8.35(15) ?
    N3 C15 C22 O2 . . . . 44.68(19) ?
    C16 C15 C22 O2 . . . . 169.35(14) ?
    C10 C15 C22 O2 . . . . -66.94(17) ?
    N3 C15 C22 N2 . . . . -134.34(12) ?
    C16 C15 C22 N2 . . . . -9.67(13) ?
    C10 C15 C22 N2 . . . . 114.04(12) ?
    C1 C2 C3 C4 . . . . 1.2(2) ?
    C25 N5 C23 N6 . . . . -0.39(18) ?
    C25 N5 C23 C11 . . . . -178.58(14) ?
    C24 N6 C23 N5 . . . . 0.46(17) ?
    C24 N6 C23 C11 . . . . 178.79(12) ?
    C12 C11 C23 N5 . . . . 41.7(2) ?
    C10 C11 C23 N5 . . . . -82.13(18) ?
    C12 C11 C23 N6 . . . . -136.32(14) ?
    C10 C11 C23 N6 . . . . 99.85(15) ?
    N1 C6 C5 C4 . . . . -179.14(15) ?
    C1 C6 C5 C4 . . . . 0.3(2) ?
    C16 C21 C20 C19 . . . . 0.3(2) ?
    N2 C21 C20 C19 . . . . -178.08(15) ?
    C18 C19 C20 C21 . . . . 1.5(3) ?
    C6 C5 C4 C3 . . . . 0.2(3) ?
    C2 C3 C4 C5 . . . . -0.9(3) ?
    C21 C16 C17 C18 . . . . 3.1(2) ?
    C15 C16 C17 C18 . . . . -177.58(14) ?
    C20 C19 C18 C17 . . . . -1.1(3) ?
    C16 C17 C18 C19 . . . . -1.3(2) ?
    C23 N5 C25 C24 . . . . 0.2(2) ?
    N5 C25 C24 N6 . . . . 0.1(2) ?
    C23 N6 C24 C25 . . . . -0.32(19) ?
loop_
    _geom_hbond_atom_site_label_D
    _geom_hbond_atom_site_label_H
    _geom_hbond_atom_site_label_A
    _geom_hbond_site_symmetry_A
    _geom_hbond_distance_DH
    _geom_hbond_distance_HA
    _geom_hbond_distance_DA
    _geom_hbond_angle_DHA
    N1 H1A N5 4_665 0.888(9) 2.126(10) 2.9889(19) 163.9(17)
    N6 H6A O1W . 0.895(9) 1.981(17) 2.714(8) 138.2(18)
    N6 H6A O1 . 0.895(9) 2.569(19) 3.064(2) 115.6(16)
