# Supplementary material for: 4′-(1H-Imidazol-2-yl)-3′-[(1H-indol-3-yl)carbon­yl]-1′-methyl-2-oxo­spiro­[indoline-3,2′-pyrrolidine]-3′-carbo­nitrile 0.15-hydrate
Source: Acta Crystallogr Sect E Struct Rep Online. 2013 Aug 31;69(Pt 9):o1481. doi: 10.1107/S1600536813023246 (PMC3884395; doi:10.1107/S1600536813023246)
Supplement: Supplementary file 2 [file e-69-o1481-Isup2.hkl]

# 
# h,k,l, Fc-squared, Fo-squared, sigma(Fo-squared) and status flag 
# 
data_I
_shelx_title ' ANTONYICI1 in P2(1)/n' 
_shelx_refln_list_code          4 
_shelx_F_calc_maximum      208.19 
_exptl_crystal_F_000       918.00 
_reflns_d_resolution_high  0.7697 
 
loop_ 
 _symmetry_equiv_pos_as_xyz 
 'x, y, z' 
 '-x+1/2, y+1/2, -z+1/2' 
 '-x, -y, -z' 
 'x-1/2, -y-1/2, z-1/2' 
 
_cell_length_a     8.6500 
_cell_length_b    16.9520 
_cell_length_c    14.4380 
_cell_angle_alpha  90.000 
_cell_angle_beta   97.161 
_cell_angle_gamma  90.000 
 
_shelx_F_squared_multiplier     1.000 
 
loop_ 
 _refln_index_h 
 _refln_index_k 
 _refln_index_l 
 _refln_F_squared_calc 
 _refln_F_squared_meas 
 _refln_F_squared_sigma 
 _refln_observed_status 
   2   0   0    17527.29    17437.83    194.37 o 
   4   0   0     6801.34     6998.99     87.84 o 
   6   0   0       45.94       60.83      2.67 o 
   8   0   0      198.72      204.07      8.39 o 
  10   0   0       83.75       69.60      9.34 o 
   1   1   0       46.57       20.58      0.70 o 
   2   1   0     6489.02     6444.21     50.87 o 
   3   1   0     1496.75     1449.22     12.17 o 
   4   1   0       23.96       15.74      1.22 o 
   5   1   0      524.02      528.85      9.63 o 
   6   1   0      128.86      142.19      2.50 o 
   7   1   0        0.20       -1.24      1.24 o 
   8   1   0        6.74        7.99      2.30 o 
   9   1   0        4.56        7.76      2.56 o 
  10   1   0       47.91       51.34      5.90 o 
  11   1   0        0.03       -3.30      3.87 o 
   0   2   0    12564.08    10014.61    353.24 o 
   1   2   0     7016.44     6300.91     52.54 o 
   2   2   0    10255.91    10058.20     79.17 o 
   3   2   0       91.42      106.88      2.08 o 
   4   2   0     1846.49     1787.47     16.89 o 
   5   2   0      381.13      410.08      5.41 o 
   6   2   0       12.64       13.84      1.29 o 
   7   2   0      169.43      146.97      3.61 o 
   8   2   0       51.80       44.48      3.21 o 
   9   2   0        2.27        0.03      2.31 o 
  10   2   0       38.16       39.01      6.86 o 
  11   2   0       10.54        4.14      4.33 o 
   1   3   0      464.71      469.79      4.32 o 
   2   3   0     3936.26     4085.90     34.39 o 
   3   3   0     2945.52     3083.24     25.02 o 
   4   3   0     1784.72     1774.68     16.83 o 
   5   3   0      600.22      536.28      6.88 o 
   6   3   0       17.43       15.85      1.27 o 
   7   3   0       62.13       63.41      2.52 o 
   8   3   0      266.56      237.93      8.26 o 
   9   3   0      116.77      106.36      7.02 o 
  10   3   0       13.65       18.71      4.72 o 
  11   3   0       19.11       17.69      5.13 o 
   0   4   0      843.97      613.41      6.89 o 
   1   4   0      676.29      684.97      5.97 o 
   2   4   0        4.31       10.34      0.55 o 
   3   4   0     4532.19     4783.57     45.80 o 
   4   4   0      591.33      623.03      7.94 o 
   5   4   0      267.48      257.04      5.18 o 
   6   4   0      336.48      339.65      6.65 o 
   7   4   0      117.93      105.03      4.18 o 
   8   4   0        2.40       -2.05      2.05 o 
   9   4   0       18.28       11.09      4.06 o 
  10   4   0       10.58       10.66      4.48 o 
   1   5   0     1433.28     1349.80     10.72 o 
   2   5   0      463.70      502.74      5.00 o 
   3   5   0       43.41       52.15      1.32 o 
   4   5   0      146.97      133.98      3.20 o 
   5   5   0        5.79        4.50      0.87 o 
   6   5   0      388.14      395.89      5.71 o 
   7   5   0        3.32        1.09      2.35 o 
   8   5   0      606.42      607.74     11.61 o 
   9   5   0      136.44      140.77      9.27 o 
  10   5   0        0.57       -0.62      3.95 o 
   0   6   0      509.97      453.34      5.59 o 
   1   6   0        7.42       10.64      0.57 o 
   2   6   0     1024.11     1039.69     10.53 o 
   3   6   0      915.58     1085.73     10.77 o 
   4   6   0     1572.37     1656.73     18.84 o 
   5   6   0       37.94       32.28      1.68 o 
   6   6   0        5.93        7.54      1.41 o 
   7   6   0        9.24        4.98      2.10 o 
   8   6   0        6.93        0.40      2.27 o 
   9   6   0       37.63       36.88      5.24 o 
  10   6   0        0.65        1.14      3.77 o 
   1   7   0      121.90      106.86      1.70 o 
   2   7   0      191.28      184.50      2.95 o 
   3   7   0       32.54       26.53      1.25 o 
   4   7   0      259.89      280.48      4.36 o 
   5   7   0       83.06       76.40      2.49 o 
   6   7   0      381.36      355.22      5.90 o 
   7   7   0       53.07       58.28      4.49 o 
   8   7   0      352.30      326.38      8.21 o 
   9   7   0       12.43       11.66      5.49 o 
  10   7   0        0.54       -1.74      6.05 o 
   0   8   0     2284.61     2337.98     30.32 o 
   1   8   0       63.28       75.03      1.82 o 
   2   8   0      452.25      507.03      6.63 o 
   3   8   0       79.61       82.99      2.16 o 
   4   8   0      482.77      461.57     10.39 o 
   5   8   0      157.90      153.47      3.55 o 
   6   8   0      872.38      863.89     15.15 o 
   7   8   0       73.66       67.07      4.57 o 
   8   8   0        0.00        0.97      2.32 o 
   9   8   0       16.75       16.85      4.45 o 
  10   8   0       89.29      101.66      7.77 o 
   1   9   0     1836.40     2056.09     22.27 o 
   2   9   0      439.24      518.29      7.22 o 
   3   9   0     1301.28     1386.04     15.88 o 
   4   9   0     1084.98     1060.86     13.01 o 
   5   9   0        9.42        6.20      0.88 o 
   6   9   0      167.58      140.71      4.87 o 
   7   9   0      427.08      438.67      9.39 o 
   8   9   0       34.38       44.50      6.58 o 
   9   9   0       25.19       19.98      7.46 o 
  10   9   0        0.00       -1.26      4.49 o 
   0  10   0      407.36      349.80      9.20 o 
   1  10   0      653.05      671.34      9.40 o 
   2  10   0        3.62        2.11      1.03 o 
   3  10   0       10.65       10.01      1.45 o 
   4  10   0       67.67       72.46      2.54 o 
   5  10   0      655.60      628.88      8.53 o 
   6  10   0        4.27        2.42      2.12 o 
   7  10   0        1.24        2.06      2.18 o 
   8  10   0        7.21        6.56      3.01 o 
   9  10   0       23.04       20.92      4.92 o 
   1  11   0       55.61       52.51      2.17 o 
   2  11   0        0.17       -0.67      1.09 o 
   3  11   0       16.22       18.76      1.70 o 
   4  11   0      224.20      205.56      5.61 o 
   5  11   0       50.47       44.78      2.70 o 
   6  11   0      133.92      132.46      4.94 o 
   7  11   0        1.54        3.21      3.35 o 
   8  11   0      106.75       93.99      7.42 o 
   9  11   0       37.58       39.54      5.87 o 
   0  12   0      247.99      262.92     18.65 o 
   1  12   0      588.28      594.61      8.94 o 
   2  12   0      100.12       95.39      3.10 o 
   3  12   0      257.89      244.70      5.16 o 
   4  12   0      136.30      148.37      3.83 o 
   5  12   0     1386.83     1401.56     19.42 o 
   6  12   0       60.48       45.07      3.32 o 
   7  12   0        4.87        2.47      2.36 o 
   8  12   0        0.88        2.25      4.15 o 
   9  12   0      138.37      124.83      8.40 o 
   1  13   0       70.76       81.49      2.96 o 
   2  13   0      668.61      653.89      9.95 o 
   3  13   0      621.34      584.16      9.31 o 
   4  13   0       80.47       76.31      3.46 o 
   5  13   0       62.81       66.85      3.05 o 
   6  13   0      140.41      151.62      6.33 o 
   7  13   0       88.65       81.12      5.34 o 
   8  13   0        7.53        2.52      4.08 o 
   9  13   0        1.40       -2.19      4.22 o 
   0  14   0      128.31      118.54     13.40 o 
   1  14   0       99.00       96.10      3.85 o 
   2  14   0       31.55       31.68      2.36 o 
   3  14   0       62.20       66.64      3.47 o 
   4  14   0        8.69        9.21      2.09 o 
   5  14   0      100.07      114.66      4.71 o 
   6  14   0        3.67        2.14      2.35 o 
   7  14   0        2.59       -2.11      4.62 o 
   8  14   0       22.33       32.80      5.47 o 
   1  15   0      113.86      105.18      4.25 o 
   2  15   0     1628.87     1523.19     22.68 o 
   3  15   0      207.70      184.66      5.63 o 
   4  15   0       46.35       38.62      3.73 o 
   5  15   0       50.76       48.11      3.57 o 
   6  15   0      102.00      114.65      6.80 o 
   7  15   0        1.75       -0.82      3.86 o 
   8  15   0        4.35        3.87      7.46 o 
   0  16   0       27.59       15.78      6.10 o 
   1  16   0        0.99       -1.84      2.27 o 
   2  16   0       17.97       11.36      2.40 o 
   3  16   0      135.59      119.27      4.81 o 
   4  16   0       17.42       15.20      2.46 o 
   5  16   0       32.90       32.05      3.28 o 
   6  16   0       10.23       13.87      3.66 o 
   7  16   0        4.88       -1.24      8.06 o 
   1  17   0      188.00      153.90      5.35 o 
   2  17   0       38.86       44.72      4.24 o 
   3  17   0       13.44        9.98      2.69 o 
   4  17   0       16.80       17.91      2.55 o 
   5  17   0       33.52       27.91      5.44 o 
   6  17   0       20.85       15.04      5.92 o 
   7  17   0        0.35        2.73      4.51 o 
   0  18   0       12.69        9.76      3.66 o 
   1  18   0        0.58        5.55      2.84 o 
   2  18   0        0.01        0.63      2.95 o 
   3  18   0       48.34       48.90      3.71 o 
   4  18   0        0.02        1.05      2.38 o 
   5  18   0       30.78       22.50      5.11 o 
   6  18   0       89.70      100.69      9.05 o 
   1  19   0        4.43        2.24      2.27 o 
   2  19   0        3.30        5.14      2.60 o 
   3  19   0       61.22       64.49      4.24 o 
   4  19   0        3.33        7.96      3.15 o 
   5  19   0       13.59       15.67      4.95 o 
   0  20   0       54.84       64.71      6.10 o 
   1  20   0       14.23       13.32      2.98 o 
   2  20   0       50.83       51.28      5.17 o 
   3  20   0        7.39        4.31      3.36 o 
   4  20   0       10.14       19.41      3.99 o 
   1  21   0        8.01       12.41      3.55 o 
   2  21   0      108.28      128.35     10.18 o 
   3  21   0        2.77       -3.70      3.70 o 
   0  22   0        0.03       14.16      7.24 o 
 -11   0   1       11.82       48.61      8.93 o 
  -9   0   1       49.59       34.89      6.61 o 
  -7   0   1      216.61      185.00      4.90 o 
  -5   0   1      685.09      709.32      9.61 o 
  -3   0   1      665.02      703.11      8.02 o 
  -1   0   1     9491.34     7535.70    251.14 o 
   1   0   1     4229.35     4065.65     52.27 o 
   3   0   1    43341.43    42871.50    434.30 o 
   5   0   1     1326.38     1418.67     19.68 o 
   7   0   1      600.50      556.55     14.75 o 
   9   0   1      178.02      186.01      8.89 o 
  11   0   1        0.85       -5.90      5.90 o 
 -11   1   1        1.75       -1.33      4.91 o 
 -10   1   1        8.61        8.65      4.15 o 
  -9   1   1      176.40      179.21      8.61 o 
  -8   1   1      138.20      126.88      4.76 o 
  -7   1   1      197.73      184.96      3.44 o 
  -6   1   1      159.58      158.67      2.91 o 
  -5   1   1       90.27      103.04      2.18 o 
  -4   1   1        5.45        2.81      0.53 o 
  -3   1   1      112.28      112.95      1.41 o 
  -2   1   1     2211.38     2208.94     14.98 o 
  -1   1   1      568.14      509.97      3.91 o 
   1   1   1    16719.30    15750.21    115.08 o 
   2   1   1    10140.94     9983.76     68.92 o 
   3   1   1      115.88       96.69      4.17 o 
   4   1   1     1893.09     1856.20     17.37 o 
   5   1   1      511.53      529.88      7.37 o 
   6   1   1       25.38       34.39      1.93 o 
   7   1   1      157.83      155.55      3.72 o 
   8   1   1      240.41      247.30      6.77 o 
   9   1   1       92.25       99.77      4.67 o 
  10   1   1       29.66       20.80      7.35 o 
  11   1   1        2.42        0.67      8.44 o 
 -11   2   1       38.17       38.14      6.05 o 
 -10   2   1       61.54       76.37      6.61 o 
  -9   2   1       41.04       43.69      4.96 o 
  -8   2   1      170.76      175.05      5.46 o 
  -7   2   1      167.86      159.11      3.87 o 
  -6   2   1       18.28       17.37      1.04 o 
  -5   2   1      383.34      416.99      4.22 o 
  -4   2   1      422.00      442.96      4.19 o 
  -3   2   1       10.47        8.10      0.44 o 
  -2   2   1      101.19       72.27      0.84 o 
  -1   2   1     5562.38     5226.39     36.28 o 
   0   2   1       61.80       50.69      0.72 o 
   1   2   1     4664.92     4421.56     33.41 o 
   2   2   1     1783.46     1710.84     13.37 o 
   3   2   1     5020.22     5158.39     37.43 o 
   4   2   1      524.13      528.73      5.88 o 
   5   2   1      423.18      442.90      7.11 o 
   6   2   1       17.64       16.54      1.45 o 
   7   2   1        6.68        0.10      1.53 o 
   8   2   1       38.17       34.42      3.10 o 
   9   2   1        0.31       -0.59      2.25 o 
  10   2   1        0.00       -3.52      3.52 o 
  11   2   1       10.79        6.97      4.85 o 
 -11   3   1       15.09       13.94      5.13 o 
 -10   3   1       11.17        9.56      4.12 o 
  -9   3   1       17.22       19.46      8.64 o 
  -8   3   1       77.03       69.68      8.25 o 
  -7   3   1        4.05        0.70      1.45 o 
  -6   3   1      372.48      362.37      4.83 o 
  -5   3   1      181.40      171.16      2.46 o 
  -4   3   1     1005.86     1083.09      9.01 o 
  -3   3   1      904.98      983.19      7.42 o 
  -2   3   1     3192.22     3104.81     22.65 o 
  -1   3   1     9023.91     9333.80     73.54 o 
   0   3   1      137.07      110.49      1.29 o 
   1   3   1    15253.10    14712.53    110.34 o 
   2   3   1    14878.95    15105.22    108.35 o 
   3   3   1      925.94      940.94      7.95 o 
   4   3   1       70.31       50.40      1.96 o 
   5   3   1     1105.64     1168.89     20.70 o 
   6   3   1      212.29      215.72      4.82 o 
   7   3   1      477.78      444.49     14.17 o 
   8   3   1      116.06      101.06      5.07 o 
   9   3   1       10.67        9.29      2.70 o 
  10   3   1       31.65       34.79      5.39 o 
 -11   4   1       38.59       31.99      5.84 o 
 -10   4   1       83.78       79.57     14.21 o 
  -9   4   1       16.37       24.42      5.14 o 
  -8   4   1       13.89        3.96      2.26 o 
  -7   4   1      247.64      248.10      6.42 o 
  -6   4   1        3.96        3.03      1.03 o 
  -5   4   1        6.95        6.64      0.98 o 
  -4   4   1      246.51      271.13      3.39 o 
  -3   4   1      345.66      313.00      3.14 o 
  -2   4   1      428.29      387.57      3.75 o 
  -1   4   1      881.25      944.54      7.95 o 
   0   4   1     1986.43     1838.13     14.18 o 
   1   4   1     1398.79     1372.97     11.36 o 
   2   4   1      158.41      170.42      2.25 o 
   3   4   1       13.81       18.42      0.88 o 
   4   4   1     4095.92     4280.75     41.19 o 
   5   4   1       59.17       68.57      3.65 o 
   6   4   1      253.71      255.43      6.08 o 
   7   4   1      417.44      398.45      8.46 o 
   8   4   1        7.53        3.11      2.36 o 
   9   4   1        2.24        1.23      2.49 o 
  10   4   1       14.71       18.84      4.85 o 
 -10   5   1        0.07        3.15      4.01 o 
  -9   5   1        5.22       -0.22      3.32 o 
  -8   5   1        6.19        1.26      2.51 o 
  -7   5   1        2.35       -0.18      1.77 o 
  -6   5   1      353.32      365.11      5.30 o 
  -5   5   1      394.16      396.55      5.33 o 
  -4   5   1      164.71      171.05      2.32 o 
  -3   5   1     1306.33     1388.60     11.23 o 
  -2   5   1      193.56      184.27      2.23 o 
  -1   5   1       20.88       13.91      0.73 o 
   0   5   1       27.03       13.81      0.53 o 
   1   5   1      473.67      461.73      4.37 o 
   2   5   1     2237.86     2157.48     16.93 o 
   3   5   1      230.96      257.58      3.96 o 
   4   5   1      863.53      926.13     10.20 o 
   5   5   1      184.21      172.47      4.71 o 
   6   5   1      385.28      351.13     10.14 o 
   7   5   1       28.75       28.38      2.77 o 
   8   5   1       20.21       21.56      2.82 o 
   9   5   1        4.86       10.34      2.89 o 
  10   5   1       14.54       12.81      4.64 o 
 -10   6   1      105.39      123.74      8.16 o 
  -9   6   1       16.27       17.09      4.23 o 
  -8   6   1      113.03      106.32      4.64 o 
  -7   6   1       31.85       23.22      2.55 o 
  -6   6   1       81.70       89.83      2.56 o 
  -5   6   1        9.26        5.69      1.11 o 
  -4   6   1       54.51       61.59      1.54 o 
  -3   6   1        8.11       10.99      0.70 o 
  -2   6   1       13.88       12.73      0.85 o 
  -1   6   1      195.50      191.80      2.29 o 
   0   6   1      700.16      745.13      6.31 o 
   1   6   1      122.86      118.64      1.73 o 
   2   6   1     1776.36     1827.71     15.29 o 
   3   6   1       35.92       44.86      1.91 o 
   4   6   1       54.77       60.32      1.93 o 
   5   6   1       76.83       77.79      2.58 o 
   6   6   1     1335.93     1266.71     25.55 o 
   7   6   1       25.63       21.90      3.15 o 
   8   6   1        4.10        2.20      2.32 o 
   9   6   1        5.89        2.87      3.69 o 
  10   6   1        7.75        6.68      4.61 o 
 -10   7   1       18.44       19.79      5.03 o 
  -9   7   1        9.07       12.78      4.14 o 
  -8   7   1        9.29        7.42      2.45 o 
  -7   7   1      299.82      294.64      7.09 o 
  -6   7   1       54.58       69.65      2.54 o 
  -5   7   1       22.44       20.21      1.33 o 
  -4   7   1       18.89       13.06      0.89 o 
  -3   7   1     1006.82     1097.30     12.68 o 
  -2   7   1      393.45      411.72      5.12 o 
  -1   7   1      331.45      356.92      4.50 o 
   0   7   1       62.21       60.27      1.27 o 
   1   7   1       41.96       26.23      0.94 o 
   2   7   1      580.87      554.80      8.04 o 
   3   7   1      147.34      171.78      3.24 o 
   4   7   1      109.61      109.11      2.51 o 
   5   7   1      192.54      206.67      6.89 o 
   6   7   1       37.55       36.09      2.42 o 
   7   7   1      102.89      101.37      4.29 o 
   8   7   1       65.47       56.68      3.69 o 
   9   7   1        0.84       -1.77      8.42 o 
  10   7   1        8.03        4.39      7.08 o 
 -10   8   1        5.34       -0.30      5.36 o 
  -9   8   1       18.32       17.96      4.60 o 
  -8   8   1      208.12      186.11      7.38 o 
  -7   8   1      421.62      409.77      8.72 o 
  -6   8   1        1.37        3.30      1.84 o 
  -5   8   1       84.18       84.56      2.08 o 
  -4   8   1      105.52      112.71      2.18 o 
  -3   8   1      360.06      324.54      5.42 o 
  -2   8   1       28.78       35.79      1.46 o 
  -1   8   1     2432.79     2424.05     33.87 o 
   0   8   1      512.57      550.74      6.42 o 
   1   8   1     1803.84     1850.72     18.50 o 
   2   8   1       96.01      118.08      2.94 o 
   3   8   1      508.28      538.04      7.30 o 
   4   8   1       43.18       55.05      2.09 o 
   5   8   1       23.79       26.02      1.71 o 
   6   8   1       91.69      101.29      3.66 o 
   7   8   1      127.55      108.90      4.59 o 
   8   8   1        1.37       -1.44      2.23 o 
   9   8   1      175.60      213.24     19.92 o 
  10   8   1        3.32       -2.16      4.25 o 
 -10   9   1        9.25        1.26      4.24 o 
  -9   9   1       69.01       70.60      6.62 o 
  -8   9   1      164.40      197.66      9.13 o 
  -7   9   1      574.13      529.03     10.44 o 
  -6   9   1       75.43       79.20      3.66 o 
  -5   9   1       44.16       41.36      1.61 o 
  -4   9   1      578.92      616.17      8.26 o 
  -3   9   1      847.39      839.78     13.32 o 
  -2   9   1      807.01      879.81     11.59 o 
  -1   9   1      219.71      252.89      4.07 o 
   0   9   1      130.04      137.61      2.80 o 
   1   9   1      226.70      242.31      3.98 o 
   2   9   1      115.75      120.06      3.02 o 
   3   9   1      129.57      131.59      3.08 o 
   4   9   1        9.39        9.29      1.46 o 
   5   9   1        0.64       -1.12      1.12 o 
   6   9   1       76.50       79.42      3.80 o 
   7   9   1       19.49       18.75      2.79 o 
   8   9   1      144.14      141.68      5.55 o 
   9   9   1        0.23       -3.82      3.82 o 
  10   9   1       12.13        8.93      7.39 o 
  -9  10   1       15.97       10.68      4.87 o 
  -8  10   1      278.40      280.87     11.11 o 
  -7  10   1       61.06       59.06      3.68 o 
  -6  10   1     1141.92     1060.88     16.88 o 
  -5  10   1       77.78       77.82      2.68 o 
  -4  10   1       21.39       24.25      1.27 o 
  -3  10   1        1.32        1.19      0.89 o 
  -2  10   1     1023.83     1038.72     25.59 o 
  -1  10   1       17.46       26.38      1.43 o 
   0  10   1      613.67      692.51      8.74 o 
   1  10   1       31.72       30.39      1.71 o 
   2  10   1      203.11      204.38      4.20 o 
   3  10   1       41.94       50.09      2.05 o 
   4  10   1      527.63      523.25      8.32 o 
   5  10   1       90.53       96.71      3.20 o 
   6  10   1      110.81      100.23      4.26 o 
   7  10   1       14.35        4.43      2.34 o 
   8  10   1      225.12      241.26      7.19 o 
   9  10   1       47.78       33.91      9.63 o 
  -9  11   1       52.55       58.93      6.24 o 
  -8  11   1       32.96       33.02      5.38 o 
  -7  11   1       28.44       29.92      4.00 o 
  -6  11   1        4.28        5.30      2.21 o 
  -5  11   1       98.95       92.56      3.79 o 
  -4  11   1       37.26       38.32      2.05 o 
  -3  11   1      127.10      135.99      3.67 o 
  -2  11   1      237.65      282.55      5.58 o 
  -1  11   1        1.05        1.67      1.12 o 
   0  11   1       45.30       52.59      2.19 o 
   1  11   1      251.47      300.12      5.44 o 
   2  11   1      210.90      200.05      4.36 o 
   3  11   1        5.09        7.94      1.34 o 
   4  11   1       32.75       33.13      2.23 o 
   5  11   1       60.54       48.17      2.27 o 
   6  11   1      204.42      190.40      5.82 o 
   7  11   1        4.44        2.59      2.37 o 
   8  11   1        7.61        9.88      6.82 o 
   9  11   1        8.64        2.78      4.19 o 
  -9  12   1        7.41       13.29      4.95 o 
  -8  12   1       60.31       59.57      6.13 o 
  -7  12   1       26.00       31.05      3.79 o 
  -6  12   1       88.14       90.96      6.07 o 
  -5  12   1      806.92      767.33     10.48 o 
  -4  12   1       10.35        8.04      1.68 o 
  -3  12   1      183.12      172.73      4.88 o 
  -2  12   1      472.67      471.87      7.64 o 
  -1  12   1      482.70      496.14      8.84 o 
   0  12   1        0.06       -1.06      1.06 o 
   1  12   1       87.71      104.76      3.16 o 
   2  12   1      138.77      130.84      3.60 o 
   3  12   1       62.55       52.86      2.93 o 
   4  12   1     1575.46     1541.05     18.40 o 
   5  12   1       17.81       17.99      2.58 o 
   6  12   1       46.31       54.22      3.77 o 
   7  12   1       49.41       48.55      3.60 o 
   8  12   1      455.86      525.83     16.68 o 
   9  12   1        0.01        0.19      4.48 o 
  -9  13   1       76.70      106.83      8.05 o 
  -8  13   1       95.88       92.89      8.22 o 
  -7  13   1       16.46       23.98      4.57 o 
  -6  13   1      106.94      108.38      4.63 o 
  -5  13   1       23.12       26.91      2.05 o 
  -4  13   1        0.14       -1.78      1.78 o 
  -3  13   1       79.68       89.87      3.83 o 
  -2  13   1       33.22       37.26      2.59 o 
  -1  13   1        3.49        3.56      1.56 o 
   0  13   1      191.40      195.39      5.07 o 
   1  13   1      146.47      142.59      3.81 o 
   2  13   1        5.97        8.47      1.59 o 
   3  13   1       21.90       20.72      4.47 o 
   4  13   1      130.49      131.31      4.38 o 
   5  13   1      142.34      142.45      5.08 o 
   6  13   1       54.24       55.68      3.69 o 
   7  13   1        2.29       -0.86      2.89 o 
   8  13   1       14.41        8.79      5.12 o 
  -8  14   1       10.19        4.07      4.44 o 
  -7  14   1        0.58        2.16      4.49 o 
  -6  14   1        5.13        3.25      2.76 o 
  -5  14   1        7.78        9.29      1.97 o 
  -4  14   1      170.47      175.00      5.47 o 
  -3  14   1       64.30       64.07      3.36 o 
  -2  14   1       11.19       10.10      2.51 o 
  -1  14   1      122.94      112.02      4.17 o 
   0  14   1       40.58       38.50      2.67 o 
   1  14   1       24.09       17.90      1.88 o 
   2  14   1      162.51      156.90      4.35 o 
   3  14   1      191.59      175.91      4.77 o 
   4  14   1      174.65      170.06      4.95 o 
   5  14   1        8.92        7.38      2.41 o 
   6  14   1       11.12        6.97      2.63 o 
   7  14   1       77.42       73.05      5.43 o 
   8  14   1       28.24       34.27      5.80 o 
  -8  15   1        0.25       -3.66      3.66 o 
  -7  15   1       24.73       25.88      5.09 o 
  -6  15   1       55.63       61.66      5.75 o 
  -5  15   1        4.40        8.32      2.20 o 
  -4  15   1       38.65       36.24      3.08 o 
  -3  15   1       12.20       17.64      2.51 o 
  -2  15   1       41.89       43.99      5.38 o 
  -1  15   1       54.92       41.23      3.95 o 
   0  15   1       74.52       67.30      3.51 o 
   1  15   1      238.49      250.90      6.48 o 
   2  15   1      166.64      157.44      4.58 o 
   3  15   1       25.40       24.10      2.79 o 
   4  15   1      194.38      207.14      5.62 o 
   5  15   1       37.46       34.63      3.29 o 
   6  15   1        8.70        5.43      3.57 o 
   7  15   1        0.80       -2.17      3.92 o 
   8  15   1        0.31       -4.22      4.22 o 
  -7  16   1        0.74        4.50      6.95 o 
  -6  16   1       21.60       25.01      4.95 o 
  -5  16   1       21.40       20.85      3.09 o 
  -4  16   1      152.17      141.35      5.27 o 
  -3  16   1       70.76       73.08      3.91 o 
  -2  16   1      968.70      934.06     15.58 o 
  -1  16   1       11.75        9.95      2.35 o 
   0  16   1      115.89       93.32      5.06 o 
   1  16   1       69.42       67.43      3.68 o 
   2  16   1      426.83      420.93      9.06 o 
   3  16   1        7.08        3.28      2.36 o 
   4  16   1        7.32        8.27      2.29 o 
   5  16   1       16.02       22.42      2.99 o 
   6  16   1       95.98      106.65      6.04 o 
   7  16   1        6.62       -0.38      5.96 o 
  -7  17   1       58.98       61.24     10.19 o 
  -6  17   1        0.00        1.12      3.87 o 
  -5  17   1       29.43       33.23      4.19 o 
  -4  17   1        2.89       -1.89      2.33 o 
  -3  17   1      260.97      260.56      7.11 o 
  -2  17   1      109.65      107.93      4.76 o 
  -1  17   1       34.25       44.67      3.38 o 
   0  17   1       80.52       92.25      4.24 o 
   1  17   1       99.71       94.28      4.36 o 
   2  17   1       11.61        4.79      2.35 o 
   3  17   1        3.74        4.41      2.38 o 
   4  17   1        1.30       -0.34      2.10 o 
   5  17   1        2.04        4.57      2.65 o 
   6  17   1        7.25        8.10      5.85 o 
  -6  18   1       36.20       45.45      6.05 o 
  -5  18   1       91.47       90.43      6.06 o 
  -4  18   1       13.41       18.69      3.67 o 
  -3  18   1      137.35      164.73      5.94 o 
  -2  18   1       76.95       79.69      4.25 o 
  -1  18   1       85.60      103.01      4.67 o 
   0  18   1      358.44      360.96     10.54 o 
   1  18   1        0.88        0.81      2.60 o 
   2  18   1        4.61        3.80      2.30 o 
   3  18   1        7.76        8.23      2.28 o 
   4  18   1        3.92        8.51      2.41 o 
   5  18   1        2.91       -0.68      3.12 o 
   6  18   1        5.65        5.78      4.50 o 
  -5  19   1       16.09       22.45      4.24 o 
  -4  19   1        5.04       10.82      3.56 o 
  -3  19   1       18.97        7.05      3.39 o 
  -2  19   1        7.02        9.24      2.71 o 
  -1  19   1        4.21        4.09      2.51 o 
   0  19   1        9.76       20.38      3.03 o 
   1  19   1        1.79        7.17      2.50 o 
   2  19   1        0.05        1.90      3.47 o 
   3  19   1       11.13        9.18      2.41 o 
   4  19   1       98.74      118.09      5.56 o 
   5  19   1        8.22        8.79      4.33 o 
  -4  20   1        7.59        0.41      3.52 o 
  -3  20   1       28.82       33.65      5.32 o 
  -2  20   1        0.22       -2.93      4.59 o 
  -1  20   1       36.23       41.63      4.42 o 
   0  20   1        0.08       -3.30      3.30 o 
   1  20   1       21.24       18.06      3.26 o 
   2  20   1       22.60       17.32      3.05 o 
   3  20   1       40.44       51.20      5.22 o 
   4  20   1        0.87        7.47      3.16 o 
  -3  21   1        6.36       13.49      4.75 o 
  -2  21   1       40.12       35.59      5.46 o 
  -1  21   1       13.55       10.70      3.58 o 
   0  21   1        0.75        3.06      3.21 o 
   1  21   1       51.49       69.11      6.42 o 
   2  21   1        3.44        5.00      6.57 o 
   3  21   1       21.13       19.24      5.56 o 
 -10   0   2       60.79       68.26      8.89 o 
  -8   0   2       30.83       26.20      3.88 o 
  -6   0   2      832.15      848.24     12.65 o 
  -4   0   2     1178.85     1315.33     15.74 o 
  -2   0   2      829.30      779.35      7.74 o 
   0   0   2     3761.00     3762.56    218.30 o 
   2   0   2     4673.74     4520.60     42.85 o 
   4   0   2      725.85      753.08     14.43 o 
   6   0   2     2041.08     2057.59     32.70 o 
   8   0   2       24.18       23.19      3.98 o 
  10   0   2        3.61       -4.87      4.87 o 
 -11   1   2        0.93       -0.29      3.95 o 
 -10   1   2      136.63      121.56     11.15 o 
  -9   1   2       17.28        5.69      3.44 o 
  -8   1   2       22.13       17.09      2.73 o 
  -7   1   2      262.63      260.41      4.91 o 
  -6   1   2      257.60      266.06      3.81 o 
  -5   1   2       62.04       78.19      1.61 o 
  -4   1   2       13.79       22.57      0.82 o 
  -3   1   2      194.85      189.36      1.83 o 
  -2   1   2     3537.51     3446.30     24.00 o 
  -1   1   2     2196.15     2231.02     22.04 o 
   0   1   2     9717.29     8938.66     71.08 o 
   1   1   2     6882.72     6746.73     46.78 o 
   2   1   2     5658.63     5457.46     39.44 o 
   3   1   2     4385.81     4551.56     31.85 o 
   4   1   2      146.88      161.48      2.41 o 
   5   1   2       54.07       47.69      1.65 o 
   6   1   2      672.04      683.65      8.28 o 
   7   1   2      124.25      120.24      2.88 o 
   8   1   2       93.89       96.14      4.80 o 
   9   1   2        0.43       -0.79      2.46 o 
  10   1   2       10.11       11.76      4.55 o 
 -11   2   2       48.14       54.45      6.35 o 
 -10   2   2       36.89       41.09      8.60 o 
  -9   2   2        0.01        1.63      5.29 o 
  -8   2   2      109.60       98.44      4.21 o 
  -7   2   2      429.61      385.30      7.19 o 
  -6   2   2        0.04       -0.41      0.85 o 
  -5   2   2      442.80      469.73      4.84 o 
  -4   2   2      800.43      780.30      6.65 o 
  -3   2   2       10.05       11.47      0.52 o 
  -2   2   2      311.80      323.77      2.81 o 
  -1   2   2        6.24        0.12      0.21 o 
   0   2   2     5633.89     5506.37     43.87 o 
   1   2   2      398.75      379.26      3.14 o 
   2   2   2     5455.51     5448.35     37.86 o 
   3   2   2      924.46     1014.61      8.11 o 
   4   2   2      598.30      552.82      6.04 o 
   5   2   2      656.02      690.31      8.27 o 
   6   2   2      158.02      139.96      3.61 o 
   7   2   2       81.89       92.17      3.11 o 
   8   2   2      111.04       91.90      4.32 o 
   9   2   2        3.22        6.20      2.78 o 
  10   2   2       12.45        9.09      4.36 o 
 -11   3   2       18.27       20.39      5.33 o 
 -10   3   2       43.49       33.18      5.76 o 
  -9   3   2        1.54       -1.57      3.25 o 
  -8   3   2     1050.72     1015.42     16.32 o 
  -7   3   2        0.20       -1.64      1.64 o 
  -6   3   2        3.31        4.78      0.87 o 
  -5   3   2       33.01       32.46      1.04 o 
  -4   3   2       69.22       91.28      1.48 o 
  -3   3   2     5770.66     5910.68     39.46 o 
  -2   3   2    12039.98    12021.84     79.66 o 
  -1   3   2      949.14      897.41      7.09 o 
   0   3   2      929.88      936.48      7.77 o 
   1   3   2     3107.98     3135.39     22.87 o 
   2   3   2     1257.63     1136.91      9.20 o 
   3   3   2      153.54      200.48      2.69 o 
   4   3   2     1874.88     1800.92     18.27 o 
   5   3   2     4849.49     4866.20     50.89 o 
   6   3   2     1303.40     1229.28     14.84 o 
   7   3   2       88.83       87.01      3.08 o 
   8   3   2       22.90       26.35      3.12 o 
   9   3   2       17.63       19.09      3.11 o 
  10   3   2        7.88       11.33      4.63 o 
 -11   4   2        2.80       -5.63      5.63 o 
 -10   4   2        4.46       -3.51      3.51 o 
  -9   4   2      108.52      107.23      6.84 o 
  -8   4   2       30.02       26.80      2.84 o 
  -7   4   2       71.37       70.20      3.29 o 
  -6   4   2       37.76       33.86      1.44 o 
  -5   4   2      377.71      411.86      4.48 o 
  -4   4   2      108.62      101.01      1.59 o 
  -3   4   2     1732.02     1876.17     14.72 o 
  -2   4   2      384.55      386.57      3.35 o 
  -1   4   2       13.47       14.35      0.46 o 
   0   4   2        4.47        6.93      0.44 o 
   1   4   2      198.63      219.33      2.28 o 
   2   4   2      173.23      240.50      2.46 o 
   3   4   2        1.40        3.20      0.65 o 
   4   4   2      212.47      228.04      3.65 o 
   5   4   2      491.22      475.15      6.89 o 
   6   4   2      838.78      830.19     10.89 o 
   7   4   2       99.06       98.08      3.29 o 
   8   4   2      411.04      342.41      8.25 o 
   9   4   2      282.92      307.41      8.34 o 
  10   4   2       46.78       53.64      7.95 o 
 -10   5   2        2.44       -3.60      3.60 o 
  -9   5   2        0.02       -2.40      3.24 o 
  -8   5   2      187.96      179.48      5.54 o 
  -7   5   2       35.70       35.58      2.65 o 
  -6   5   2        9.47        5.84      1.12 o 
  -5   5   2       62.22       55.31      2.12 o 
  -4   5   2       72.82       88.21      1.61 o 
  -3   5   2     1765.59     1894.80     15.66 o 
  -2   5   2     3980.47     4093.52     31.14 o 
  -1   5   2      914.71      852.40      6.97 o 
   0   5   2       63.03       66.66      1.15 o 
   1   5   2     4182.50     4360.43     33.14 o 
   2   5   2      245.89      278.22      3.29 o 
   3   5   2     1000.12     1135.01     11.83 o 
   4   5   2     2198.48     2373.47     25.70 o 
   5   5   2      291.12      278.56      4.86 o 
   6   5   2      142.43      131.46      3.54 o 
   7   5   2      212.63      203.92      5.98 o 
   8   5   2      470.10      442.34      9.68 o 
   9   5   2       29.21       22.12      3.33 o 
  10   5   2       18.20       16.79      5.06 o 
 -10   6   2      106.29      100.83      7.34 o 
  -9   6   2       14.08       18.07      4.20 o 
  -8   6   2       61.98       63.28      4.29 o 
  -7   6   2      259.03      255.39      6.28 o 
  -6   6   2      514.20      497.20      7.47 o 
  -5   6   2      200.88      183.35      2.87 o 
  -4   6   2      369.52      342.97      3.63 o 
  -3   6   2       21.52       23.90      0.88 o 
  -2   6   2        0.04        0.39      0.52 o 
  -1   6   2      122.49      133.76      1.82 o 
   0   6   2     2146.34     2141.44     17.52 o 
   1   6   2      134.92      115.08      2.11 o 
   2   6   2      937.20     1009.12     10.00 o 
   3   6   2      990.80     1020.67     11.76 o 
   4   6   2        9.34       13.47      1.51 o 
   5   6   2      104.33       93.45      2.85 o 
   6   6   2       13.16       15.65      1.70 o 
   7   6   2       82.87       87.81      4.14 o 
   8   6   2        4.80        4.01      2.54 o 
   9   6   2      150.52      129.71      5.62 o 
  10   6   2       41.64       30.81      5.73 o 
 -10   7   2       32.00       34.07      5.77 o 
  -9   7   2      119.97      155.81      8.53 o 
  -8   7   2      109.32       82.28      6.00 o 
  -7   7   2      648.00      625.46     11.25 o 
  -6   7   2      272.09      255.54      4.75 o 
  -5   7   2        4.00        4.83      0.85 o 
  -4   7   2      144.22      146.12      2.29 o 
  -3   7   2      865.73      937.53      8.42 o 
  -2   7   2       37.07       35.35      1.15 o 
  -1   7   2      286.53      297.35      4.30 o 
   0   7   2      591.33      596.59      6.27 o 
   1   7   2       67.69       70.63      1.76 o 
   2   7   2     1335.22     1455.96     16.24 o 
   3   7   2      532.86      513.09      7.59 o 
   4   7   2       11.98       14.32      1.02 o 
   5   7   2      398.54      374.32      5.97 o 
   6   7   2       48.17       50.33      2.42 o 
   7   7   2       31.27       34.53      3.04 o 
   8   7   2        0.52        0.67      2.31 o 
   9   7   2       81.67       87.32      4.81 o 
  10   7   2        1.54        5.91      6.05 o 
 -10   8   2       70.04       69.13      6.93 o 
  -9   8   2        5.79        1.34      3.71 o 
  -8   8   2        7.46       12.96      3.71 o 
  -7   8   2      140.09      145.22      7.09 o 
  -6   8   2      120.35      143.30      4.55 o 
  -5   8   2       42.58       43.30      1.53 o 
  -4   8   2      859.44      912.02      8.90 o 
  -3   8   2       29.46       35.37      1.27 o 
  -2   8   2      106.89      109.31      2.16 o 
  -1   8   2       20.86       23.63      1.02 o 
   0   8   2      148.84      188.43      2.80 o 
   1   8   2     1316.75     1376.55     15.40 o 
   2   8   2      198.46      238.23      4.03 o 
   3   8   2      593.27      610.80      8.84 o 
   4   8   2       19.07       15.23      1.24 o 
   5   8   2        2.57        0.89      1.21 o 
   6   8   2      587.06      583.64      8.58 o 
   7   8   2       34.32       34.52      3.13 o 
   8   8   2        2.84        2.33      2.34 o 
   9   8   2        0.12        1.25      3.20 o 
  10   8   2        9.58        7.32      4.74 o 
 -10   9   2        0.88        7.31      4.36 o 
  -9   9   2       32.11       36.20      5.23 o 
  -8   9   2       96.22      108.01     11.75 o 
  -7   9   2       91.28      101.76      4.41 o 
  -6   9   2      629.73      617.23     10.98 o 
  -5   9   2      171.95      168.51      2.89 o 
  -4   9   2      363.96      371.93      4.77 o 
  -3   9   2      307.86      337.72      5.14 o 
  -2   9   2       20.06        8.72      0.94 o 
  -1   9   2      660.94      716.24      9.49 o 
   0   9   2       89.38      105.06      2.43 o 
   1   9   2      229.57      241.89      4.76 o 
   2   9   2     3179.73     3416.04     36.27 o 
   3   9   2      661.39      654.79      9.51 o 
   4   9   2      194.94      195.93      4.42 o 
   5   9   2       31.25       30.70      1.93 o 
   6   9   2      104.05       89.02      4.02 o 
   7   9   2      210.22      204.87      6.26 o 
   8   9   2        4.34        4.16      2.45 o 
   9   9   2        2.57       -1.48      4.30 o 
 -10  10   2       13.85       17.56      5.92 o 
  -9  10   2        0.30        5.20      3.83 o 
  -8  10   2       29.24       28.88      4.82 o 
  -7  10   2      147.33      150.53      9.29 o 
  -6  10   2        4.87        5.67      2.18 o 
  -5  10   2       25.58       20.23      1.51 o 
  -4  10   2      546.26      531.55      6.32 o 
  -3  10   2      797.76      873.64     14.34 o 
  -2  10   2      318.97      358.10      5.75 o 
  -1  10   2     2077.01     2096.45     22.82 o 
   0  10   2      384.41      424.71      6.02 o 
   1  10   2       69.99       73.90      2.24 o 
   2  10   2       22.23       24.27      1.74 o 
   3  10   2      273.93      266.09      4.77 o 
   4  10   2        0.10        0.60      1.32 o 
   5  10   2      270.62      257.86      5.06 o 
   6  10   2      294.60      289.84      7.19 o 
   7  10   2       56.09       52.63      3.68 o 
   8  10   2       21.17       19.59      3.22 o 
   9  10   2       16.15       18.46      4.96 o 
  -9  11   2        5.66        2.51      3.98 o 
  -8  11   2       10.85       13.99      4.38 o 
  -7  11   2       47.51       42.95      4.85 o 
  -6  11   2      176.47      163.46      5.24 o 
  -5  11   2        0.67       -0.05      1.47 o 
  -4  11   2      957.94      876.34      9.52 o 
  -3  11   2       31.77       40.21      1.89 o 
  -2  11   2       77.12       82.96      2.78 o 
  -1  11   2        8.43        3.94      4.02 o 
   0  11   2      577.77      611.45      8.11 o 
   1  11   2       91.66       94.62      2.68 o 
   2  11   2      384.98      413.60      7.24 o 
   3  11   2      880.57      894.91     11.45 o 
   4  11   2       22.79       24.00      2.49 o 
   5  11   2        0.83        1.00      1.66 o 
   6  11   2       23.44       13.30      2.61 o 
   7  11   2      130.35      133.26      5.35 o 
   8  11   2        0.91        1.04      2.62 o 
   9  11   2       45.62       40.59      6.32 o 
  -9  12   2        1.89       -1.89      5.45 o 
  -8  12   2       21.79       12.71      4.24 o 
  -7  12   2       15.50       17.25      4.45 o 
  -6  12   2        3.06        2.96      2.11 o 
  -5  12   2       76.49       87.07      3.03 o 
  -4  12   2      380.17      386.15      6.88 o 
  -3  12   2        8.62        3.05      1.25 o 
  -2  12   2       26.29       18.70      1.71 o 
  -1  12   2      109.80       96.64      3.10 o 
   0  12   2      394.74      425.11      6.37 o 
   1  12   2       94.34       87.56      3.67 o 
   2  12   2       92.36       86.53      3.08 o 
   3  12   2        2.20        3.78      1.36 o 
   4  12   2       51.63       47.83      2.66 o 
   5  12   2      115.55      109.86      4.49 o 
   6  12   2        3.06        1.75      2.18 o 
   7  12   2      362.93      387.46      9.27 o 
   8  12   2       10.98        6.22      3.45 o 
   9  12   2      148.21      162.77      9.93 o 
  -9  13   2       18.31       20.75      5.18 o 
  -8  13   2        3.13       -3.73      4.89 o 
  -7  13   2        4.19       -3.08      3.08 o 
  -6  13   2        0.39        1.47      3.10 o 
  -5  13   2      191.63      184.55      4.33 o 
  -4  13   2      215.30      201.57      4.86 o 
  -3  13   2     1012.71      988.71     15.56 o 
  -2  13   2       88.25       83.31      3.50 o 
  -1  13   2      311.28      320.36      6.78 o 
   0  13   2       17.72       26.75      1.93 o 
   1  13   2       75.39       74.03      2.92 o 
   2  13   2       16.88       18.82      1.90 o 
   3  13   2      342.52      333.12      5.92 o 
   4  13   2       17.03       14.77      2.09 o 
   5  13   2        5.84        8.89      2.48 o 
   6  13   2       19.88       11.82      2.63 o 
   7  13   2       24.00       20.39      3.13 o 
   8  13   2       13.96       12.31      4.66 o 
  -8  14   2        2.76        6.52      4.31 o 
  -7  14   2        5.19       -0.94      3.69 o 
  -6  14   2        9.73        7.27      3.62 o 
  -5  14   2       38.81       40.26      2.50 o 
  -4  14   2        4.60        5.87      2.58 o 
  -3  14   2      166.16      151.51      8.40 o 
  -2  14   2      757.79      714.58     12.20 o 
  -1  14   2      556.11      516.23      9.61 o 
   0  14   2      170.64      169.62      4.34 o 
   1  14   2       46.61       33.61      2.28 o 
   2  14   2      268.09      245.62      5.49 o 
   3  14   2       45.11       38.90      2.36 o 
   4  14   2      247.00      232.38      6.47 o 
   5  14   2      166.44      156.05      5.61 o 
   6  14   2        5.73        3.61      3.07 o 
   7  14   2        0.29       -0.50      2.61 o 
   8  14   2        0.09       -0.11      4.17 o 
  -8  15   2       28.56       26.94      5.43 o 
  -7  15   2       24.42       43.96     12.13 o 
  -6  15   2       23.77       16.39      4.65 o 
  -5  15   2       23.94       26.61      3.30 o 
  -4  15   2        7.15        4.62      1.87 o 
  -3  15   2      600.03      597.50     11.14 o 
  -2  15   2       60.86       57.15      3.38 o 
  -1  15   2      989.05      938.75     19.10 o 
   0  15   2        8.87        7.49      2.16 o 
   1  15   2       26.27       24.22      2.25 o 
   2  15   2       61.68       57.41      2.95 o 
   3  15   2       80.31       88.54      3.98 o 
   4  15   2      268.57      263.51      7.11 o 
   5  15   2        3.52        5.58      2.37 o 
   6  15   2        8.36        4.19      2.53 o 
   7  15   2        6.76        3.04      3.90 o 
  -7  16   2        7.63       10.66      4.74 o 
  -6  16   2       65.43       73.94      6.51 o 
  -5  16   2       23.81       21.79      3.45 o 
  -4  16   2       22.23       26.18      2.92 o 
  -3  16   2        0.00       -1.05      2.04 o 
  -2  16   2       18.15       22.59      3.65 o 
  -1  16   2        2.25        6.92      3.02 o 
   0  16   2      242.15      231.02      6.41 o 
   1  16   2      563.38      577.11      9.73 o 
   2  16   2       28.57       27.61      2.85 o 
   3  16   2       20.11       18.02      2.46 o 
   4  16   2      131.72      131.15      5.53 o 
   5  16   2       27.85       26.57      3.89 o 
   6  16   2        3.94        4.88      2.73 o 
   7  16   2        1.38        0.94      4.16 o 
  -7  17   2        7.52        2.11      4.33 o 
  -6  17   2        1.14       -0.55      3.75 o 
  -5  17   2        0.99        1.61      3.02 o 
  -4  17   2       41.72       43.48      4.19 o 
  -3  17   2      146.84      157.14      5.53 o 
  -2  17   2       12.31       15.46      2.65 o 
  -1  17   2      202.10      214.65      6.34 o 
   0  17   2        2.84        8.88      2.42 o 
   1  17   2        0.66        4.77      2.36 o 
   2  17   2        2.21        4.18      2.29 o 
   3  17   2      118.52      107.92      5.55 o 
   4  17   2        0.77        3.22      2.38 o 
   5  17   2        0.82       -2.42      2.42 o 
   6  17   2       71.77       94.00      6.07 o 
  -6  18   2       94.98      107.37      7.96 o 
  -5  18   2      265.29      284.96      9.48 o 
  -4  18   2       61.34       62.73      4.52 o 
  -3  18   2        0.00       -0.38      2.82 o 
  -2  18   2      589.19      593.86     11.75 o 
  -1  18   2       58.74       75.68      5.15 o 
   0  18   2        1.08        1.04      2.76 o 
   1  18   2        0.90        2.90      2.24 o 
   2  18   2        0.70        0.35      2.29 o 
   3  18   2      158.31      149.91      5.11 o 
   4  18   2       18.91       17.11      3.06 o 
   5  18   2       25.58       25.22      5.12 o 
   6  18   2       32.89       35.56      6.13 o 
  -5  19   2       15.14       23.81      5.51 o 
  -4  19   2       23.71       13.64      3.63 o 
  -3  19   2       73.57       73.60      6.51 o 
  -2  19   2        0.72        7.30      3.25 o 
  -1  19   2       55.93       62.99      5.58 o 
   0  19   2        7.38        7.06      2.51 o 
   1  19   2       66.74       65.50      4.12 o 
   2  19   2       29.60       30.43      3.36 o 
   3  19   2       80.99       77.84      4.06 o 
   4  19   2       26.53       30.62      3.67 o 
   5  19   2       35.75       29.24      4.60 o 
  -4  20   2       20.26       18.95      5.47 o 
  -3  20   2       54.57       60.17      6.24 o 
  -2  20   2       42.09       45.32      5.79 o 
  -1  20   2       22.19       12.37      4.00 o 
   0  20   2        1.05       -0.35      3.09 o 
   1  20   2       35.36       38.67      4.36 o 
   2  20   2       40.99       42.33      4.46 o 
   3  20   2       46.32       45.29      5.28 o 
   4  20   2        9.17       11.84      4.72 o 
  -3  21   2       49.11       52.51      6.42 o 
  -2  21   2        1.90       -0.31      3.92 o 
  -1  21   2       31.64       34.83      5.32 o 
   0  21   2       21.92       28.69      9.14 o 
   1  21   2        9.43       10.44      3.77 o 
   2  21   2       20.03       17.60      3.91 o 
 -11   0   3       38.46       11.03      7.15 o 
  -9   0   3      457.60      424.37     18.81 o 
  -7   0   3      974.88      980.84     17.23 o 
  -5   0   3      259.52      283.04      5.29 o 
  -3   0   3     1422.47     1537.70     17.67 o 
  -1   0   3      610.44      524.30     14.88 o 
   1   0   3     3790.81     4023.45     39.60 o 
   3   0   3        0.29       -1.01      1.01 o 
   5   0   3        0.19       -1.89      1.89 o 
   7   0   3      252.92      213.05      5.11 o 
   9   0   3       20.04       11.85      4.15 o 
 -11   1   3      128.70      136.99     19.34 o 
 -10   1   3        0.82       -0.33      6.08 o 
  -9   1   3        7.16        0.03      3.14 o 
  -8   1   3       14.68       16.00      3.51 o 
  -7   1   3      231.95      230.62      4.47 o 
  -6   1   3       97.87       97.04      2.40 o 
  -5   1   3       59.68       91.60      1.96 o 
  -4   1   3      242.49      252.50      5.11 o 
  -3   1   3     1459.43     1453.59     11.30 o 
  -2   1   3      150.96      126.12      1.39 o 
  -1   1   3       11.58        1.97      1.30 o 
   0   1   3        0.33        1.58      0.44 o 
   1   1   3      875.39      849.13      6.54 o 
   2   1   3       54.82       51.72      0.96 o 
   3   1   3     1915.31     1951.69     15.43 o 
   4   1   3      936.24      953.77     10.35 o 
   5   1   3      551.35      526.24      6.61 o 
   6   1   3      664.05      669.63      7.61 o 
   7   1   3      143.38      146.65      3.02 o 
   8   1   3       23.19       21.90      2.99 o 
   9   1   3        8.93        1.36      3.62 o 
  10   1   3        0.00       -2.52      5.52 o 
 -11   2   3        8.84        9.28     10.90 o 
 -10   2   3        0.57        3.60      3.64 o 
  -9   2   3       18.70       10.51      3.86 o 
  -8   2   3       87.45       73.43      5.39 o 
  -7   2   3      175.65      172.09      3.79 o 
  -6   2   3     1477.70     1575.96     15.49 o 
  -5   2   3        0.51       -0.68      0.68 o 
  -4   2   3      634.59      751.17      7.34 o 
  -3   2   3      531.31      521.50      4.25 o 
  -2   2   3     3320.33     3485.85     26.52 o 
  -1   2   3     1523.37     1596.79     16.04 o 
   0   2   3    20166.31    19043.74    152.41 o 
   1   2   3      510.11      468.54      3.71 o 
   2   2   3      117.86       98.07      1.36 o 
   3   2   3      123.50      104.25      2.31 o 
   4   2   3      590.69      573.32      6.76 o 
   5   2   3      242.16      213.39      3.51 o 
   6   2   3      171.21      173.21      4.00 o 
   7   2   3     1109.91     1066.51     13.71 o 
   8   2   3       44.48       43.14      2.78 o 
   9   2   3      100.86       94.81      6.57 o 
  10   2   3        2.99       -3.53      6.10 o 
 -11   3   3       10.98        0.80      4.15 o 
 -10   3   3       25.50       28.14      6.19 o 
  -9   3   3       25.02       23.44      6.54 o 
  -8   3   3       32.52       38.77      6.72 o 
  -7   3   3       37.56       44.34      2.11 o 
  -6   3   3       27.25       26.92      1.53 o 
  -5   3   3        5.11        1.96      0.81 o 
  -4   3   3      106.64       97.10      1.75 o 
  -3   3   3      446.47      498.72      4.53 o 
  -2   3   3       33.04       30.87      0.90 o 
  -1   3   3    10222.59    10163.40     85.06 o 
   0   3   3     1633.42     1786.10     15.20 o 
   1   3   3    33399.12    31623.02    237.55 o 
   2   3   3     2038.65     2157.35     16.83 o 
   3   3   3     2117.47     2220.45     18.32 o 
   4   3   3       33.65       35.05      1.30 o 
   5   3   3      872.47      882.10     11.05 o 
   6   3   3      264.96      277.78      5.14 o 
   7   3   3      541.75      514.63      8.10 o 
   8   3   3      183.13      178.42      5.98 o 
   9   3   3       45.64       42.04      4.06 o 
  10   3   3        0.69       -3.79      3.79 o 
 -11   4   3        7.03        4.42      5.52 o 
 -10   4   3        6.87        1.80      3.83 o 
  -9   4   3        4.40        1.02      3.15 o 
  -8   4   3       71.98       73.59      5.39 o 
  -7   4   3        9.66        7.53      2.70 o 
  -6   4   3        0.84       -0.23      1.05 o 
  -5   4   3      163.47      174.19      2.86 o 
  -4   4   3     1393.03     1442.25     11.68 o 
  -3   4   3       63.25       71.29      1.23 o 
  -2   4   3     1480.78     1436.81     13.55 o 
  -1   4   3      112.38      110.15      1.48 o 
   0   4   3      162.55      176.65      1.94 o 
   1   4   3      321.23      348.41      3.35 o 
   2   4   3       82.63       75.66      1.49 o 
   3   4   3      217.68      204.51      4.06 o 
   4   4   3      569.73      638.46      8.25 o 
   5   4   3      491.81      502.17      7.22 o 
   6   4   3       56.76       48.07      2.29 o 
   7   4   3       98.28       89.96      5.11 o 
   8   4   3       68.75       56.71      3.78 o 
   9   4   3       70.94       70.98      4.48 o 
  10   4   3       16.26       11.51      4.74 o 
 -10   5   3       11.22       13.81      4.27 o 
  -9   5   3      106.74      102.06      6.81 o 
  -8   5   3       34.10       31.62      4.37 o 
  -7   5   3       81.80       64.70      3.16 o 
  -6   5   3       69.21       61.79      2.50 o 
  -5   5   3       13.86       17.71      1.08 o 
  -4   5   3      204.91      202.02      2.59 o 
  -3   5   3        0.17        0.90      0.57 o 
  -2   5   3      196.74      224.26      2.37 o 
  -1   5   3      907.70     1019.61      8.24 o 
   0   5   3     1810.17     1786.91     15.46 o 
   1   5   3     2549.84     2672.06     22.86 o 
   2   5   3     2822.61     3093.08     30.37 o 
   3   5   3      409.14      422.01      5.66 o 
   4   5   3       35.64       44.67      1.45 o 
   5   5   3       35.16       37.88      2.06 o 
   6   5   3      276.85      294.96      7.33 o 
   7   5   3      616.16      617.87     12.15 o 
   8   5   3       68.28       74.06      4.17 o 
   9   5   3       74.75       81.75      4.67 o 
  10   5   3       70.55       74.83      7.09 o 
 -10   6   3        5.55       13.25      4.46 o 
  -9   6   3       70.88       67.07      5.86 o 
  -8   6   3       10.46        6.63      3.21 o 
  -7   6   3      183.81      198.03      5.35 o 
  -6   6   3      415.89      434.15      7.17 o 
  -5   6   3      211.92      196.09      3.30 o 
  -4   6   3      449.50      444.03      4.62 o 
  -3   6   3     2480.77     2735.88     22.24 o 
  -2   6   3      783.26      807.02      8.04 o 
  -1   6   3      633.92      590.86      6.06 o 
   0   6   3       13.55        8.47      0.72 o 
   1   6   3     1051.50     1040.33     10.17 o 
   2   6   3      269.41      251.77      3.66 o 
   3   6   3      538.18      484.88      7.21 o 
   4   6   3       80.83       91.22      2.14 o 
   5   6   3      233.48      240.37      4.57 o 
   6   6   3        0.03        0.66      1.41 o 
   7   6   3       61.20       55.62      3.57 o 
   8   6   3       45.80       38.80      3.44 o 
   9   6   3        0.54       -0.18      2.60 o 
  10   6   3        4.33       21.82      5.33 o 
 -10   7   3       12.66       21.94      4.86 o 
  -9   7   3       47.74       58.46      7.04 o 
  -8   7   3       18.09        9.78      3.63 o 
  -7   7   3       23.43       23.59      2.48 o 
  -6   7   3      772.51      749.37      9.60 o 
  -5   7   3      173.12      174.13      3.10 o 
  -4   7   3     1162.46     1246.72     11.61 o 
  -3   7   3      855.60      859.74      7.77 o 
  -2   7   3        2.53        5.50      0.90 o 
  -1   7   3     1113.56     1270.77     12.14 o 
   0   7   3      908.00     1031.59     10.82 o 
   1   7   3     1155.69     1266.46     12.45 o 
   2   7   3      111.18      114.55      2.58 o 
   3   7   3       25.79       27.79      1.65 o 
   4   7   3     1054.59     1102.97     12.99 o 
   5   7   3       11.86       17.70      1.63 o 
   6   7   3      556.84      535.26      8.15 o 
   7   7   3       21.80       19.45      2.81 o 
   8   7   3        9.37        9.99      2.71 o 
   9   7   3      131.04      143.04      6.16 o 
  10   7   3        5.72        7.38      4.88 o 
 -10   8   3      100.14       96.98      7.38 o 
  -9   8   3       14.29       11.99      4.26 o 
  -8   8   3      182.14      190.65      8.71 o 
  -7   8   3      350.07      327.06     12.21 o 
  -6   8   3      378.82      353.24      6.13 o 
  -5   8   3       22.23       27.60      1.43 o 
  -4   8   3      177.88      195.27      3.10 o 
  -3   8   3       13.89       23.46      0.98 o 
  -2   8   3        0.53       -0.11      0.69 o 
  -1   8   3      511.01      511.84      5.69 o 
   0   8   3       33.71       37.41      1.22 o 
   1   8   3       10.92        8.47      0.98 o 
   2   8   3       57.21       47.28      1.98 o 
   3   8   3      207.66      234.34      4.62 o 
   4   8   3      147.84      156.46      3.92 o 
   5   8   3        0.49       -1.22      1.22 o 
   6   8   3       35.51       32.15      2.36 o 
   7   8   3       14.86       10.88      2.59 o 
   8   8   3       30.96       31.79      3.36 o 
   9   8   3      136.18      146.13      9.10 o 
  10   8   3       49.95       40.68      6.54 o 
 -10   9   3        0.93       -2.64      3.95 o 
  -9   9   3       11.19        5.77      4.62 o 
  -8   9   3        2.34       -0.94      3.38 o 
  -7   9   3        7.90        3.75      3.38 o 
  -6   9   3      144.98      170.06      4.04 o 
  -5   9   3      136.30      130.07      2.69 o 
  -4   9   3      268.63      281.19      4.23 o 
  -3   9   3        0.03        1.26      0.77 o 
  -2   9   3       44.22       41.57      1.80 o 
  -1   9   3     1556.25     1494.94     15.49 o 
   0   9   3        8.69       15.61      1.05 o 
   1   9   3      217.48      231.77      4.32 o 
   2   9   3       53.27       80.10      2.62 o 
   3   9   3      196.94      203.75      4.37 o 
   4   9   3      132.32      120.38      3.55 o 
   5   9   3       38.04       41.75      2.22 o 
   6   9   3      294.53      276.19      6.14 o 
   7   9   3      245.30      216.70      6.56 o 
   8   9   3       76.82       89.16      4.72 o 
   9   9   3        1.67        1.23      3.66 o 
  -9  10   3      138.69      146.34      8.42 o 
  -8  10   3       13.06       14.92      4.12 o 
  -7  10   3        1.46        0.27      3.13 o 
  -6  10   3      109.15      117.05      3.54 o 
  -5  10   3       48.46       49.89      2.30 o 
  -4  10   3       66.96       66.20      2.32 o 
  -3  10   3       66.25       71.57      2.13 o 
  -2  10   3       13.32       11.55      1.30 o 
  -1  10   3      222.41      238.95      4.06 o 
   0  10   3       79.54       92.57      2.48 o 
   1  10   3      221.83      229.79      4.04 o 
   2  10   3      285.98      302.54      4.99 o 
   3  10   3      175.59      197.63      4.45 o 
   4  10   3       96.18       99.99      3.38 o 
   5  10   3       34.81       34.09      2.14 o 
   6  10   3        1.04        2.91      2.14 o 
   7  10   3       15.52        6.85      2.58 o 
   8  10   3       14.37       23.70      3.69 o 
   9  10   3       95.98       98.49      9.36 o 
  -9  11   3       14.55       22.41      4.97 o 
  -8  11   3        7.13        6.75      3.82 o 
  -7  11   3      147.54      144.24      7.81 o 
  -6  11   3      173.09      166.40      5.21 o 
  -5  11   3       45.98       43.98      2.27 o 
  -4  11   3      196.57      195.48      3.68 o 
  -3  11   3      983.44      980.86     12.01 o 
  -2  11   3      282.83      274.27      5.13 o 
  -1  11   3        0.25       -0.04      0.95 o 
   0  11   3      127.79      119.55      2.90 o 
   1  11   3        0.17        0.85      1.02 o 
   2  11   3        0.01        2.18      2.39 o 
   3  11   3      356.72      321.00      6.07 o 
   4  11   3       59.97       50.76      2.60 o 
   5  11   3       83.79       93.06      3.24 o 
   6  11   3      127.43      138.28      7.37 o 
   7  11   3       34.92       32.73      3.42 o 
   8  11   3        6.95        0.94      2.58 o 
   9  11   3        1.92        3.96      4.58 o 
  -9  12   3       11.38        7.66      8.56 o 
  -8  12   3        0.12        0.89      3.98 o 
  -7  12   3       12.98       12.55      3.78 o 
  -6  12   3       79.83       82.77      5.81 o 
  -5  12   3      147.02      140.65      3.75 o 
  -4  12   3      718.19      667.98     10.07 o 
  -3  12   3      295.57      254.09      5.21 o 
  -2  12   3       99.94      100.83      3.38 o 
  -1  12   3      297.23      324.52      5.34 o 
   0  12   3       73.75       61.71      2.25 o 
   1  12   3      376.63      375.32      5.93 o 
   2  12   3      617.00      624.32      8.69 o 
   3  12   3      192.51      215.09      4.96 o 
   4  12   3       32.33       27.15      2.22 o 
   5  12   3      188.61      186.66      5.79 o 
   6  12   3       41.55       30.87      3.18 o 
   7  12   3        7.16        6.02      2.69 o 
   8  12   3       95.91      105.99      5.31 o 
  -9  13   3        5.30        5.72      5.38 o 
  -8  13   3        0.34        1.46      3.58 o 
  -7  13   3        0.29        0.89      3.49 o 
  -6  13   3        3.60        4.99      2.71 o 
  -5  13   3       42.13       46.01      2.45 o 
  -4  13   3      194.02      192.32      4.72 o 
  -3  13   3        0.12        0.87      1.77 o 
  -2  13   3        1.47        3.49      1.67 o 
  -1  13   3      113.00       98.87      3.01 o 
   0  13   3        6.70        3.43      1.29 o 
   1  13   3       94.91       86.75      3.51 o 
   2  13   3      230.52      233.24      4.70 o 
   3  13   3      131.89      115.71      3.81 o 
   4  13   3      360.48      345.36      6.91 o 
   5  13   3        0.93        1.25      2.20 o 
   6  13   3      231.18      242.37      7.03 o 
   7  13   3        3.00        7.78      2.77 o 
   8  13   3       12.06       14.80      4.02 o 
  -8  14   3       12.99       11.11      4.47 o 
  -7  14   3       27.68       18.66      9.14 o 
  -6  14   3        5.30       -0.04      2.55 o 
  -5  14   3       15.63       11.37      2.06 o 
  -4  14   3       19.33       13.62      1.98 o 
  -3  14   3       13.71       11.45      2.27 o 
  -2  14   3      775.24      715.35     12.16 o 
  -1  14   3        0.96        1.94      1.86 o 
   0  14   3        3.92        1.92      1.56 o 
   1  14   3        4.79        3.32      1.60 o 
   2  14   3      851.53      783.38     10.72 o 
   3  14   3       37.48       45.78      2.55 o 
   4  14   3       71.15       61.98      3.64 o 
   5  14   3       44.38       51.06      3.67 o 
   6  14   3        0.00       -2.35      2.35 o 
   7  14   3        3.62        5.55      2.80 o 
   8  14   3       36.66       26.90      5.64 o 
  -8  15   3       12.97        7.39      4.39 o 
  -7  15   3      107.53      122.66      7.86 o 
  -6  15   3      135.22      127.58      6.19 o 
  -5  15   3      129.68      145.22      5.11 o 
  -4  15   3      829.77      831.98     14.16 o 
  -3  15   3       11.57       14.32      2.51 o 
  -2  15   3      111.66      123.92     11.45 o 
  -1  15   3       42.24       34.47      3.74 o 
   0  15   3     1548.24     1471.77     19.52 o 
   1  15   3       21.69       18.61      2.17 o 
   2  15   3       31.00       26.54      2.17 o 
   3  15   3       70.91       53.99      3.53 o 
   4  15   3        9.48       12.94      2.66 o 
   5  15   3      153.55      159.72      6.58 o 
   6  15   3        5.68        3.59      2.59 o 
   7  15   3        4.63        5.67      3.48 o 
  -7  16   3        3.63        4.75      4.47 o 
  -6  16   3        6.63        7.50      3.27 o 
  -5  16   3        0.02        1.02      2.69 o 
  -4  16   3        7.93        8.32      2.49 o 
  -3  16   3       17.24       18.99      2.70 o 
  -2  16   3      233.49      230.40      6.69 o 
  -1  16   3       26.23       31.92      2.94 o 
   0  16   3       14.13       26.52      4.18 o 
   1  16   3       21.86       21.61      2.41 o 
   2  16   3       91.94       85.17      3.25 o 
   3  16   3       48.83       48.20      3.06 o 
   4  16   3      165.84      190.20      6.33 o 
   5  16   3        0.23       -0.11      2.41 o 
   6  16   3        1.17       -1.05      3.10 o 
   7  16   3       23.86       27.74      4.50 o 
  -7  17   3       10.84        7.99      4.75 o 
  -6  17   3       77.10       74.69      5.47 o 
  -5  17   3        2.77        3.95      3.14 o 
  -4  17   3      182.86      183.24      6.91 o 
  -3  17   3        2.77       -0.03      2.81 o 
  -2  17   3       58.69       56.07      6.84 o 
  -1  17   3        0.29       -1.90      2.06 o 
   0  17   3      528.67      500.84     10.23 o 
   1  17   3      296.05      310.85      7.73 o 
   2  17   3       14.25       12.02      2.31 o 
   3  17   3       39.50       35.39      2.95 o 
   4  17   3      124.47      141.72      5.78 o 
   5  17   3       35.79       42.03      3.77 o 
   6  17   3        3.75        0.54      2.79 o 
  -6  18   3       73.06       79.06      5.73 o 
  -5  18   3        0.54        0.39      3.01 o 
  -4  18   3        5.65        2.73      2.85 o 
  -3  18   3       48.82       51.29      6.37 o 
  -2  18   3       31.55       35.41      3.90 o 
  -1  18   3        1.50       -1.01      2.58 o 
   0  18   3        1.74        5.71      2.37 o 
   1  18   3        1.44        1.20      2.40 o 
   2  18   3        6.39        6.86      2.25 o 
   3  18   3        0.36       -0.09      2.20 o 
   4  18   3        5.57        4.82      2.85 o 
   5  18   3       36.70       44.83      4.76 o 
  -5  19   3        8.04        8.89      4.82 o 
  -4  19   3        3.42       -1.93      5.13 o 
  -3  19   3       24.23       20.80      4.58 o 
  -2  19   3      124.49      136.54      8.07 o 
  -1  19   3        0.00        2.46      2.85 o 
   0  19   3        0.06        0.25      2.90 o 
   1  19   3        0.04       -0.65      2.86 o 
   2  19   3       48.15       49.33      4.55 o 
   3  19   3       67.44       78.76      6.44 o 
   4  19   3       40.69       39.97      4.73 o 
   5  19   3        4.72        3.17      4.82 o 
  -4  20   3       34.35       32.05      5.50 o 
  -3  20   3       10.82       21.66      5.08 o 
  -2  20   3       88.79       95.87      7.30 o 
  -1  20   3        5.72        6.20      5.83 o 
   0  20   3       21.40       14.64      4.47 o 
   1  20   3       63.19       75.56      6.47 o 
   2  20   3        0.53        1.24      3.27 o 
   3  20   3       10.18       13.71      7.06 o 
   4  20   3        5.75        7.99      4.32 o 
  -3  21   3      124.94      134.75      8.86 o 
  -2  21   3        2.19        4.48      7.95 o 
  -1  21   3       54.09       67.05      6.71 o 
   0  21   3        0.40       -2.69      3.84 o 
   1  21   3       21.93       23.92      4.85 o 
   2  21   3        6.71       13.41      7.24 o 
 -10   0   4       23.33       39.05      7.28 o 
  -8   0   4      363.66      367.76     16.31 o 
  -6   0   4       33.65       34.80      3.43 o 
  -4   0   4      413.80      442.66      6.67 o 
  -2   0   4     1006.18     1087.60     18.12 o 
   0   0   4     7541.04     7450.45    111.03 o 
   2   0   4     1275.43     1105.37     12.20 o 
   4   0   4        9.87       10.53      1.32 o 
   6   0   4       84.61       88.64      3.28 o 
   8   0   4      153.19      143.99      7.71 o 
  10   0   4       10.25        4.92      9.40 o 
 -11   1   4        0.57        6.64      6.01 o 
 -10   1   4        3.97        1.81      3.29 o 
  -9   1   4        0.74       -0.30      3.02 o 
  -8   1   4      723.01      740.24     25.58 o 
  -7   1   4        6.74        5.03      1.45 o 
  -6   1   4       61.04       56.15      2.23 o 
  -5   1   4     1035.79     1052.57     12.15 o 
  -4   1   4     1196.84     1283.45     12.06 o 
  -3   1   4     1946.81     1939.29     15.73 o 
  -2   1   4      262.21      244.40      3.01 o 
  -1   1   4     3911.04     3690.57     66.34 o 
   0   1   4     3290.70     3262.33     34.13 o 
   1   1   4     9366.12     9497.74     78.89 o 
   2   1   4      937.21      937.41      7.44 o 
   3   1   4        7.24        7.84      0.68 o 
   4   1   4      634.89      613.23      6.72 o 
   5   1   4        4.89        3.92      0.93 o 
   6   1   4        4.55        3.55      1.07 o 
   7   1   4        5.52        5.77      1.30 o 
   8   1   4       89.68       90.42      4.53 o 
   9   1   4        9.65        8.67      2.93 o 
  10   1   4       16.21       15.36      3.52 o 
 -11   2   4       13.38       17.41      4.91 o 
 -10   2   4        0.13       -1.85      3.28 o 
  -9   2   4      126.99      117.36      6.98 o 
  -8   2   4        0.03        0.31      3.95 o 
  -7   2   4       10.11        8.41      1.54 o 
  -6   2   4      323.92      336.22      7.67 o 
  -5   2   4        0.50        0.83      0.57 o 
  -4   2   4       15.59       21.84      0.85 o 
  -3   2   4      722.80      719.90      5.86 o 
  -2   2   4        3.05        1.97      0.25 o 
  -1   2   4      752.52      806.47      9.84 o 
   0   2   4     7128.14     6834.83     57.54 o 
   1   2   4       14.34        7.60      0.54 o 
   2   2   4     1334.29     1459.39     12.94 o 
   3   2   4      858.67      877.82      7.94 o 
   4   2   4      168.33      174.40      2.80 o 
   5   2   4       12.82        8.22      1.00 o 
   6   2   4      114.66      107.61      2.45 o 
   7   2   4        0.90        0.93      1.46 o 
   8   2   4        1.58       -1.85      1.85 o 
   9   2   4       23.88       20.19      3.27 o 
  10   2   4       15.40       17.12      3.62 o 
 -11   3   4        0.62        7.79      4.56 o 
 -10   3   4        8.38       -0.06      3.55 o 
  -9   3   4       54.57       58.53      5.50 o 
  -8   3   4      287.85      286.70     10.00 o 
  -7   3   4       24.11       24.21      1.76 o 
  -6   3   4      548.76      575.42      8.64 o 
  -5   3   4      685.56      709.91      8.77 o 
  -4   3   4        1.88        1.58      0.50 o 
  -3   3   4       19.84       27.05      0.89 o 
  -2   3   4     4415.54     4579.03     36.32 o 
  -1   3   4     1514.15     1595.66     14.55 o 
   0   3   4       46.07       51.97      0.95 o 
   1   3   4     2251.95     2184.05     16.94 o 
   2   3   4      606.78      603.19      5.93 o 
   3   3   4      449.39      520.42      5.45 o 
   4   3   4     1076.54     1047.03     11.33 o 
   5   3   4      319.46      301.18      4.45 o 
   6   3   4       79.90       78.83      3.40 o 
   7   3   4        3.16        3.35      1.87 o 
   8   3   4       11.87       10.31      2.25 o 
   9   3   4        8.91        4.56      2.82 o 
  10   3   4       55.41       46.75      4.36 o 
 -11   4   4        3.28        2.74      4.39 o 
 -10   4   4       16.16       16.57      4.55 o 
  -9   4   4       35.61       30.90      4.66 o 
  -8   4   4        3.83       -1.82      2.86 o 
  -7   4   4       19.84       20.51      1.86 o 
  -6   4   4      132.34      126.27      2.64 o 
  -5   4   4      137.20      151.00      2.98 o 
  -4   4   4      510.85      533.22      5.79 o 
  -3   4   4        0.72        3.31      1.03 o 
  -2   4   4     2792.55     2979.95     24.14 o 
  -1   4   4      260.08      243.96      2.83 o 
   0   4   4     2413.48     2587.05     23.31 o 
   1   4   4      394.79      424.46      4.08 o 
   2   4   4      130.59      118.76      2.42 o 
   3   4   4      492.63      457.50      5.78 o 
   4   4   4       93.17       84.53      2.50 o 
   5   4   4      268.98      264.30      4.86 o 
   6   4   4      243.94      237.55      4.82 o 
   7   4   4        0.51       -1.56      1.56 o 
   8   4   4      540.05      549.48      9.75 o 
   9   4   4       11.32       11.46      3.09 o 
  10   4   4        8.63       13.90      4.02 o 
 -10   5   4       65.25       86.34      6.84 o 
  -9   5   4      123.04      134.84      7.57 o 
  -8   5   4      253.72      241.23      9.29 o 
  -7   5   4       82.85       85.37      3.45 o 
  -6   5   4        9.59       10.01      1.63 o 
  -5   5   4     1796.43     1825.72     30.51 o 
  -4   5   4      284.89      317.95      4.26 o 
  -3   5   4      420.39      438.13      5.62 o 
  -2   5   4      138.92      145.99      2.27 o 
  -1   5   4      517.92      513.41      5.27 o 
   0   5   4     3174.45     3189.34     27.03 o 
   1   5   4     1072.27     1141.00     11.71 o 
   2   5   4      734.11      778.29      8.04 o 
   3   5   4       73.90      104.95      2.55 o 
   4   5   4     1037.29     1033.20     11.29 o 
   5   5   4      786.34      796.94     10.41 o 
   6   5   4       24.65       18.74      1.84 o 
   7   5   4      466.22      489.40      8.85 o 
   8   5   4       43.51       39.57      4.90 o 
   9   5   4       55.50       50.53      4.10 o 
  10   5   4       95.23       93.20      7.78 o 
 -10   6   4        0.93        3.13      3.88 o 
  -9   6   4       22.08       25.41      6.17 o 
  -8   6   4      128.13      112.57      6.57 o 
  -7   6   4        8.18        5.07      2.37 o 
  -6   6   4      272.51      280.39      5.00 o 
  -5   6   4       43.97       47.44      1.50 o 
  -4   6   4      423.17      435.70      5.51 o 
  -3   6   4      755.73      850.30      9.19 o 
  -2   6   4      641.27      793.39      7.92 o 
  -1   6   4     2222.86     2250.02     22.01 o 
   0   6   4     1960.04     2079.66     19.11 o 
   1   6   4     4383.59     4568.36     43.75 o 
   2   6   4     1173.85     1257.73     14.45 o 
   3   6   4      237.76      235.50      4.45 o 
   4   6   4      119.88      121.09      2.63 o 
   5   6   4      526.71      571.67      8.16 o 
   6   6   4      186.13      175.46      4.20 o 
   7   6   4       12.38       11.98      2.93 o 
   8   6   4      236.60      264.28      7.53 o 
   9   6   4       37.93       37.16      3.83 o 
  10   6   4       43.87       32.97      5.85 o 
 -10   7   4        9.11       10.24      4.22 o 
  -9   7   4       22.02       27.62      4.98 o 
  -8   7   4      356.93      351.89     11.83 o 
  -7   7   4      353.59      322.77     17.98 o 
  -6   7   4      500.92      511.28      7.16 o 
  -5   7   4       94.87       99.15      2.18 o 
  -4   7   4      346.84      329.69      4.28 o 
  -3   7   4      634.59      666.16      7.07 o 
  -2   7   4       54.86       81.15      1.60 o 
  -1   7   4      192.44      201.56      2.65 o 
   0   7   4       93.78       99.94      1.91 o 
   1   7   4      488.15      576.85      6.75 o 
   2   7   4      277.51      311.08      4.72 o 
   3   7   4     1312.61     1300.50     16.52 o 
   4   7   4      392.63      393.39      6.72 o 
   5   7   4      683.39      733.62      9.93 o 
   6   7   4       66.76       62.56      2.69 o 
   7   7   4       36.08       47.57      4.51 o 
   8   7   4        4.34       -0.33      2.64 o 
   9   7   4       79.32       83.21      4.84 o 
  10   7   4       63.00       56.59      6.60 o 
 -10   8   4       40.84       31.54      5.39 o 
  -9   8   4       27.98       30.38      4.88 o 
  -8   8   4      165.97      163.64     11.82 o 
  -7   8   4       77.63       71.85      5.20 o 
  -6   8   4       42.79       43.98      2.19 o 
  -5   8   4      551.76      573.68      7.16 o 
  -4   8   4      634.15      637.72      8.84 o 
  -3   8   4      245.36      236.22      3.39 o 
  -2   8   4       33.76       31.53      1.10 o 
  -1   8   4     1233.63     1401.94     13.45 o 
   0   8   4      160.38      174.10      2.93 o 
   1   8   4     2428.11     2557.77     31.17 o 
   2   8   4      460.40      437.50      6.75 o 
   3   8   4      300.86      309.08      5.54 o 
   4   8   4      235.70      219.70      4.77 o 
   5   8   4      171.96      178.56      4.12 o 
   6   8   4        0.04        0.20      1.50 o 
   7   8   4      203.29      180.44      6.08 o 
   8   8   4       51.30       65.22      4.27 o 
   9   8   4       49.43       52.14      4.40 o 
 -10   9   4        0.07       -2.80      4.14 o 
  -9   9   4        1.39        3.83      3.67 o 
  -8   9   4       39.99       41.87      7.91 o 
  -7   9   4       85.95      107.53      8.98 o 
  -6   9   4       15.90       12.56      1.66 o 
  -5   9   4       54.01       53.75      2.37 o 
  -4   9   4       39.84       33.40      1.55 o 
  -3   9   4        5.34        4.89      0.91 o 
  -2   9   4        4.70        6.26      0.80 o 
  -1   9   4      100.53      124.21      2.34 o 
   0   9   4       12.40       11.95      0.96 o 
   1   9   4       66.65      103.45      2.38 o 
   2   9   4      110.64      109.60      3.03 o 
   3   9   4       50.19       41.78      2.12 o 
   4   9   4       54.78       50.57      2.45 o 
   5   9   4       80.11       88.46      3.03 o 
   6   9   4       18.38       16.90      2.25 o 
   7   9   4       47.89       50.59      4.67 o 
   8   9   4       10.77        8.09      2.99 o 
   9   9   4       90.60      108.70      8.27 o 
  -9  10   4        0.22        5.15      4.13 o 
  -8  10   4      127.52      121.96      7.25 o 
  -7  10   4      612.23      586.20     16.14 o 
  -6  10   4      643.37      629.12     10.86 o 
  -5  10   4      627.25      604.26      9.10 o 
  -4  10   4       82.08       88.10      2.63 o 
  -3  10   4      214.84      227.71      3.79 o 
  -2  10   4      190.34      190.09      3.11 o 
  -1  10   4       72.07       86.06      2.21 o 
   0  10   4       11.16        9.74      1.13 o 
   1  10   4        3.29        2.52      1.17 o 
   2  10   4       49.44       59.73      2.40 o 
   3  10   4       81.80       78.61      2.87 o 
   4  10   4      169.87      159.44      4.26 o 
   5  10   4      230.96      235.15      5.33 o 
   6  10   4       16.99       17.61      2.61 o 
   7  10   4       79.09       71.63      4.22 o 
   8  10   4       11.87       23.94      3.71 o 
   9  10   4       83.46       83.79      7.36 o 
  -9  11   4        1.76        0.59      6.86 o 
  -8  11   4       73.57       68.63      6.12 o 
  -7  11   4       19.72       20.59      4.16 o 
  -6  11   4      145.66      138.02      4.58 o 
  -5  11   4        5.61        7.43      1.73 o 
  -4  11   4        6.50        3.33      1.29 o 
  -3  11   4       64.68       73.48      2.47 o 
  -2  11   4      727.01      730.98     10.30 o 
  -1  11   4     1475.58     1432.82     16.39 o 
   0  11   4      109.48      122.53      2.96 o 
   1  11   4        0.09       -0.71      0.93 o 
   2  11   4       79.47       93.64      3.16 o 
   3  11   4       67.40       60.47      2.70 o 
   4  11   4      340.22      298.50      6.11 o 
   5  11   4      172.30      171.86      4.82 o 
   6  11   4       27.35       20.48      2.85 o 
   7  11   4       10.63       18.21      2.98 o 
   8  11   4        1.92        4.04      2.82 o 
   9  11   4       58.14       63.71      5.82 o 
  -9  12   4        1.74        2.69      4.27 o 
  -8  12   4        9.94       16.20      4.24 o 
  -7  12   4       19.05       15.42      4.04 o 
  -6  12   4      287.32      260.74      8.06 o 
  -5  12   4        8.14        7.02      2.27 o 
  -4  12   4      490.43      468.87      7.81 o 
  -3  12   4       64.86       59.94      2.95 o 
  -2  12   4       36.32       23.59      1.85 o 
  -1  12   4      153.36      147.19      3.47 o 
   0  12   4      144.26      149.62      3.48 o 
   1  12   4      382.84      377.60      5.57 o 
   2  12   4      448.33      410.60      7.50 o 
   3  12   4       47.51       41.50      2.47 o 
   4  12   4       35.44       32.99      2.50 o 
   5  12   4        5.68        3.73      1.92 o 
   6  12   4        0.13       -1.05      2.35 o 
   7  12   4       10.74       17.08      3.06 o 
   8  12   4       15.95       13.09      3.21 o 
  -8  13   4       27.71       21.34      7.28 o 
  -7  13   4       74.02       70.81     14.39 o 
  -6  13   4        9.44       10.39      2.92 o 
  -5  13   4        7.50        5.36      2.35 o 
  -4  13   4       84.91       79.02      3.20 o 
  -3  13   4      478.57      450.18      7.68 o 
  -2  13   4        0.07        1.32      1.66 o 
  -1  13   4      432.14      422.02      7.22 o 
   0  13   4      162.03      147.23      5.49 o 
   1  13   4       50.21       48.52      2.48 o 
   2  13   4      237.40      227.23      5.43 o 
   3  13   4       92.38       86.07      3.40 o 
   4  13   4      243.94      209.59      7.18 o 
   5  13   4        1.04       -0.94      2.09 o 
   6  13   4        7.63        8.54      2.61 o 
   7  13   4       47.18       54.02      4.14 o 
   8  13   4       12.19       17.22      5.61 o 
  -8  14   4        1.60       -3.45      3.45 o 
  -7  14   4       26.59       32.82      5.06 o 
  -6  14   4       49.59       56.17      4.35 o 
  -5  14   4      102.44       94.01      5.00 o 
  -4  14   4       70.79       67.71      3.46 o 
  -3  14   4       95.52       96.81      3.53 o 
  -2  14   4        7.64        7.76      1.98 o 
  -1  14   4        0.10        0.18      1.50 o 
   0  14   4        1.82        3.34      1.64 o 
   1  14   4      175.10      163.69      4.46 o 
   2  14   4      220.00      198.29      4.60 o 
   3  14   4       18.78       22.04      2.28 o 
   4  14   4      257.97      284.49      7.33 o 
   5  14   4        1.24        1.99      2.30 o 
   6  14   4       19.65       25.27      3.29 o 
   7  14   4        2.76        5.02      2.95 o 
  -8  15   4        0.31        1.26     15.88 o 
  -7  15   4       29.88       32.40      7.37 o 
  -6  15   4       11.77       18.12      3.60 o 
  -5  15   4       18.66       22.98      3.10 o 
  -4  15   4        0.00       -0.26      4.05 o 
  -3  15   4        0.58       -0.70      2.01 o 
  -2  15   4       85.53       88.36      7.02 o 
  -1  15   4     1313.07     1291.25     19.64 o 
   0  15   4      172.86      165.04      4.63 o 
   1  15   4      693.97      674.09     10.72 o 
   2  15   4        1.03        0.28      1.54 o 
   3  15   4      130.54      119.51      4.19 o 
   4  15   4        0.39        0.71      2.15 o 
   5  15   4      102.50      104.54      4.88 o 
   6  15   4       11.55       17.56      3.11 o 
   7  15   4       17.55       27.43      4.69 o 
  -7  16   4        4.38        4.70      5.20 o 
  -6  16   4       63.96       57.36      4.96 o 
  -5  16   4      182.54      182.39      6.91 o 
  -4  16   4        0.61        5.51      2.66 o 
  -3  16   4      133.77      135.68      5.12 o 
  -2  16   4       24.96       27.67      3.40 o 
  -1  16   4      132.52      130.58      4.95 o 
   0  16   4        5.09        5.95      1.97 o 
   1  16   4      273.69      267.76      6.09 o 
   2  16   4       44.89       54.07      2.83 o 
   3  16   4        0.60       -2.63      3.06 o 
   4  16   4        7.21        5.64      2.57 o 
   5  16   4        8.51        4.18      2.66 o 
   6  16   4        9.56       11.72      3.56 o 
  -6  17   4       30.64       39.53      4.51 o 
  -5  17   4       38.18       33.90      5.08 o 
  -4  17   4       81.22       80.54      4.91 o 
  -3  17   4       91.30       93.99      5.94 o 
  -2  17   4        2.46       -1.25      3.11 o 
  -1  17   4       36.13       42.28      4.05 o 
   0  17   4       70.16       64.69      3.45 o 
   1  17   4      202.07      203.08      4.97 o 
   2  17   4       51.96       49.62      3.18 o 
   3  17   4       34.19       30.36      3.16 o 
   4  17   4      128.20      123.17      5.36 o 
   5  17   4       46.52       67.66      5.65 o 
   6  17   4        6.84        4.31      4.24 o 
  -6  18   4       29.68       28.20      4.28 o 
  -5  18   4       15.05       20.79      4.76 o 
  -4  18   4        2.14        6.09      3.21 o 
  -3  18   4      185.72      181.43      7.21 o 
  -2  18   4        2.34       -3.14      3.14 o 
  -1  18   4       14.95       18.71      4.19 o 
   0  18   4       14.30       11.32      3.12 o 
   1  18   4       68.06       71.98      4.94 o 
   2  18   4       28.37       34.21      4.77 o 
   3  18   4       50.14       54.54      4.73 o 
   4  18   4        1.55       -1.65      2.93 o 
   5  18   4       11.30       17.00      4.57 o 
  -5  19   4        1.96        0.90      3.95 o 
  -4  19   4        0.18        1.32      4.17 o 
  -3  19   4       24.91       29.67      5.44 o 
  -2  19   4       77.88       91.59      6.96 o 
  -1  19   4      143.96      159.65     10.48 o 
   0  19   4       82.90       84.73      6.69 o 
   1  19   4       75.92       85.25      6.58 o 
   2  19   4        2.64        3.41      3.88 o 
   3  19   4        3.96       -1.99      3.76 o 
   4  19   4        3.01       -1.30      3.88 o 
  -4  20   4        0.07       -1.73      3.06 o 
  -3  20   4        9.19        7.12      4.42 o 
  -2  20   4        0.38       -3.28      3.51 o 
  -1  20   4        2.20       10.65      4.17 o 
   0  20   4        1.67       -0.63      3.53 o 
   1  20   4       83.96       84.86      7.01 o 
   2  20   4       70.53       78.71     12.49 o 
   3  20   4        0.00       -0.75      4.09 o 
  -2  21   4      103.72      128.14     20.17 o 
  -1  21   4        0.52       -2.51      3.99 o 
   0  21   4        0.19       -0.32      4.04 o 
   1  21   4       28.81       31.48      7.39 o 
   2  21   4      118.34      154.90      9.19 o 
 -11   0   5      319.58      392.11     20.37 o 
  -9   0   5      284.43      267.69     14.25 o 
  -7   0   5      180.49      175.61      5.12 o 
  -5   0   5       48.31       45.69      2.68 o 
  -3   0   5        8.89        9.01      0.69 o 
  -1   0   5    15578.60    14622.90    364.37 o 
   1   0   5     1857.99     1962.58     23.61 o 
   3   0   5       52.48       49.62      2.42 o 
   5   0   5      380.42      374.39      6.96 o 
   7   0   5      198.83      183.15      5.13 o 
   9   0   5       50.66       62.04      9.83 o 
 -11   1   5        2.40        7.92      4.79 o 
 -10   1   5       16.62       10.67      6.95 o 
  -9   1   5        0.66       -0.11      3.27 o 
  -8   1   5      142.43      124.54      6.69 o 
  -7   1   5      201.44      202.99      3.89 o 
  -6   1   5       84.55       93.12      2.12 o 
  -5   1   5      851.46      879.10      8.76 o 
  -4   1   5        1.81        5.56      1.03 o 
  -3   1   5     1242.04     1249.04     12.30 o 
  -2   1   5      500.43      512.94     11.20 o 
  -1   1   5     2777.26     2798.53     51.19 o 
   0   1   5      655.63      642.27      7.22 o 
   1   1   5        0.00        0.15      0.48 o 
   2   1   5        3.81        4.32      0.55 o 
   3   1   5      340.54      336.86      3.75 o 
   4   1   5       36.88       38.76      1.42 o 
   5   1   5        9.72        7.78      1.35 o 
   6   1   5        0.85       -1.08      1.08 o 
   7   1   5       90.54       95.61      3.16 o 
   8   1   5       47.48       51.11      3.72 o 
   9   1   5        4.89       -0.50      2.76 o 
  10   1   5        0.71       -2.81      2.81 o 
 -11   2   5       18.44       16.04      4.76 o 
 -10   2   5        4.04       -3.38      4.58 o 
  -9   2   5       35.10       38.39      4.75 o 
  -8   2   5      171.59      151.29      7.42 o 
  -7   2   5       69.12       73.80      2.43 o 
  -6   2   5        0.90        0.97      0.91 o 
  -5   2   5     1010.08     1014.74      9.99 o 
  -4   2   5       53.69       40.87      1.09 o 
  -3   2   5       25.18       33.59      1.01 o 
  -2   2   5      226.62      237.74      3.22 o 
  -1   2   5      759.01      726.80     10.09 o 
   0   2   5      472.48      405.88      4.45 o 
   1   2   5     2414.96     2340.94     20.02 o 
   2   2   5      180.76      190.02      2.52 o 
   3   2   5      106.11      101.39      1.79 o 
   4   2   5      343.04      330.12      4.33 o 
   5   2   5      486.17      484.10      5.94 o 
   6   2   5      664.98      657.84      7.73 o 
   7   2   5      390.51      409.01      6.39 o 
   8   2   5       45.89       36.01      3.49 o 
   9   2   5      114.47      132.67      5.86 o 
  10   2   5        2.73        5.16      3.22 o 
 -11   3   5        2.76        1.83      4.87 o 
 -10   3   5        1.33        0.89      3.66 o 
  -9   3   5      136.76      146.86      9.45 o 
  -8   3   5        0.89       -2.77      2.77 o 
  -7   3   5        8.88        5.58      1.74 o 
  -6   3   5     1200.21     1243.75     12.41 o 
  -5   3   5       41.26       25.77      1.04 o 
  -4   3   5      117.36      137.32      1.81 o 
  -3   3   5     2372.36     2451.35     23.64 o 
  -2   3   5     2905.77     2986.17     28.66 o 
  -1   3   5      170.94      174.13      2.14 o 
   0   3   5     1116.41     1232.28     10.78 o 
   1   3   5        3.63        5.19      1.03 o 
   2   3   5      355.58      352.92      3.93 o 
   3   3   5        0.34        0.37      0.60 o 
   4   3   5      103.81       94.89      2.15 o 
   5   3   5       12.26       12.41      1.31 o 
   6   3   5      331.08      358.04      5.58 o 
   7   3   5       24.80       23.32      1.94 o 
   8   3   5       43.53       40.82      2.96 o 
   9   3   5       49.63       57.73      4.58 o 
  10   3   5       39.69       43.13      4.34 o 
 -10   4   5       14.62       14.94      4.42 o 
  -9   4   5        5.83        7.30      3.47 o 
  -8   4   5      137.25      134.91      6.87 o 
  -7   4   5      103.66      116.13      4.01 o 
  -6   4   5        1.43        1.03      0.90 o 
  -5   4   5      786.19      766.43      7.51 o 
  -4   4   5     2258.46     2435.18     20.95 o 
  -3   4   5      380.24      423.55      4.54 o 
  -2   4   5     1604.40     1696.32     19.41 o 
  -1   4   5      244.36      242.64      3.20 o 
   0   4   5      256.49      242.60      2.68 o 
   1   4   5      322.52      342.25      4.52 o 
   2   4   5      475.49      478.60      5.38 o 
   3   4   5      336.74      377.27      4.39 o 
   4   4   5      209.54      197.36      3.52 o 
   5   4   5      382.31      371.87      5.51 o 
   6   4   5       11.76        9.88      1.57 o 
   7   4   5        9.82        7.19      1.64 o 
   8   4   5       18.93       19.82      2.61 o 
   9   4   5       82.76       86.99      4.96 o 
  10   4   5        0.30       -1.82      3.02 o 
 -10   5   5        1.06        6.45      3.98 o 
  -9   5   5       29.28       22.18      4.31 o 
  -8   5   5       15.22       14.66      3.44 o 
  -7   5   5      272.45      227.19      8.29 o 
  -6   5   5      221.90      229.83      4.10 o 
  -5   5   5       43.48       39.69      1.35 o 
  -4   5   5     1025.75     1087.69     10.64 o 
  -3   5   5      427.24      420.19      4.57 o 
  -2   5   5     1040.08     1166.45      9.78 o 
  -1   5   5     6144.11     6453.35     53.85 o 
   0   5   5      600.51      578.67      6.92 o 
   1   5   5     2720.61     2618.22     22.55 o 
   2   5   5      601.66      640.27      6.90 o 
   3   5   5       46.91       44.70      1.81 o 
   4   5   5      217.96      225.71      4.23 o 
   5   5   5       84.02       81.80      2.73 o 
   6   5   5       16.81       19.34      1.90 o 
   7   5   5       58.17       68.47      2.99 o 
   8   5   5        4.17        2.50      2.13 o 
   9   5   5       41.69       43.94      4.02 o 
  10   5   5        5.81        0.99      3.69 o 
 -10   6   5       31.36       32.60      6.81 o 
  -9   6   5      110.48      116.19     12.02 o 
  -8   6   5        9.26        8.26      4.74 o 
  -7   6   5       44.76       46.01      5.85 o 
  -6   6   5      553.26      535.60      7.25 o 
  -5   6   5       72.81       78.30      2.01 o 
  -4   6   5      330.83      341.30      4.54 o 
  -3   6   5      159.62      160.77      2.61 o 
  -2   6   5     1974.12     2075.50     19.04 o 
  -1   6   5      358.39      360.07      4.39 o 
   0   6   5       28.67       32.42      1.17 o 
   1   6   5     1009.55      993.36      9.89 o 
   2   6   5     1247.99     1208.71     13.13 o 
   3   6   5     3141.48     3191.77     37.29 o 
   4   6   5      467.35      449.94      6.68 o 
   5   6   5       42.67       33.60      2.66 o 
   6   6   5        9.81       15.71      1.89 o 
   7   6   5       84.28       98.63      6.74 o 
   8   6   5       29.38       35.10      3.52 o 
   9   6   5        2.32       -3.27      3.27 o 
 -10   7   5        0.66       -1.04      3.81 o 
  -9   7   5        1.00        2.32      6.19 o 
  -8   7   5      189.15      186.46      9.61 o 
  -7   7   5      305.83      261.00      9.33 o 
  -6   7   5      287.31      276.59      5.41 o 
  -5   7   5      311.23      293.52      4.18 o 
  -4   7   5      722.63      750.21     10.62 o 
  -3   7   5       33.27       37.67      1.33 o 
  -2   7   5      308.91      315.22      5.47 o 
  -1   7   5     2475.39     2652.82     25.97 o 
   0   7   5     3954.90     4221.07     37.98 o 
   1   7   5        1.27        2.82      0.86 o 
   2   7   5      141.25      159.16      3.00 o 
   3   7   5       48.43       38.43      1.98 o 
   4   7   5      124.80      109.09      3.33 o 
   5   7   5       51.89       59.52      2.49 o 
   6   7   5        2.50        3.54      1.58 o 
   7   7   5       72.40       73.08      4.16 o 
   8   7   5       56.65       57.43      4.13 o 
   9   7   5        4.57        7.04      2.64 o 
 -10   8   5      126.24      129.04      8.21 o 
  -9   8   5        3.90        2.08      3.71 o 
  -8   8   5       20.51       15.66      3.95 o 
  -7   8   5       51.05       56.11      4.81 o 
  -6   8   5      741.45      702.76     16.38 o 
  -5   8   5        4.29        3.42      1.01 o 
  -4   8   5      293.23      298.11      4.45 o 
  -3   8   5      628.34      645.96      7.58 o 
  -2   8   5      342.94      368.13      4.94 o 
  -1   8   5      920.05      908.63      8.66 o 
   0   8   5       13.93       12.01      1.00 o 
   1   8   5      258.28      275.48      4.42 o 
   2   8   5      872.48      891.24     11.89 o 
   3   8   5        2.83        2.23      1.28 o 
   4   8   5        2.47       -1.07      1.36 o 
   5   8   5      248.45      255.83      5.07 o 
   6   8   5       85.98       73.80      2.98 o 
   7   8   5       64.77       69.63      4.13 o 
   8   8   5        4.56        5.37      2.68 o 
   9   8   5        0.02        2.22      2.50 o 
 -10   9   5       41.86       43.44      5.81 o 
  -9   9   5      103.28      100.53      7.02 o 
  -8   9   5       43.67       38.09      4.67 o 
  -7   9   5      715.88      673.02     17.37 o 
  -6   9   5        5.77        5.66      1.89 o 
  -5   9   5        6.60        7.03      1.25 o 
  -4   9   5      505.05      489.24      6.53 o 
  -3   9   5      137.22      154.41      3.24 o 
  -2   9   5       13.33       14.24      0.96 o 
  -1   9   5      693.08      674.43      7.53 o 
   0   9   5      687.82      717.84      7.71 o 
   1   9   5     1573.66     1631.05     18.27 o 
   2   9   5      100.57       89.19      2.79 o 
   3   9   5        2.00        4.03      1.39 o 
   4   9   5       92.27       99.51      3.35 o 
   5   9   5       69.54       62.01      2.78 o 
   6   9   5       18.38       19.19      2.33 o 
   7   9   5        4.51        6.99      2.72 o 
   8   9   5       15.01       17.46      3.46 o 
   9   9   5        6.95        1.94      3.75 o 
  -9  10   5        1.20       -1.82      3.71 o 
  -8  10   5        1.62        0.30      3.38 o 
  -7  10   5      162.51      166.44      8.06 o 
  -6  10   5       34.53       47.56      2.91 o 
  -5  10   5      184.12      181.22      4.28 o 
  -4  10   5      112.40      137.66      3.13 o 
  -3  10   5       57.43       49.63      1.79 o 
  -2  10   5      207.20      204.21      3.21 o 
  -1  10   5        0.87        0.37      1.13 o 
   0  10   5       49.93       43.88      1.62 o 
   1  10   5      155.78      152.47      3.65 o 
   2  10   5       61.14       58.75      2.42 o 
   3  10   5        3.82        0.58      1.47 o 
   4  10   5      241.49      231.26      5.22 o 
   5  10   5       37.48       40.93      2.38 o 
   6  10   5       19.98       15.13      2.66 o 
   7  10   5       14.28       20.53      3.05 o 
   8  10   5        0.01        1.95      3.47 o 
   9  10   5        5.04       10.68      4.93 o 
  -9  11   5       12.67        8.07      4.38 o 
  -8  11   5       47.40       45.38      5.30 o 
  -7  11   5        1.20       -1.12      3.13 o 
  -6  11   5      329.36      293.59      6.79 o 
  -5  11   5      656.37      621.10     10.80 o 
  -4  11   5      467.47      475.57      7.64 o 
  -3  11   5        7.51        8.53      1.52 o 
  -2  11   5        6.37        6.51      1.14 o 
  -1  11   5      198.32      188.61      3.71 o 
   0  11   5       25.06       27.72      1.50 o 
   1  11   5        3.40        3.53      1.31 o 
   2  11   5     1392.65     1325.11     17.26 o 
   3  11   5     1146.40     1069.29     14.74 o 
   4  11   5       16.72       15.03      2.04 o 
   5  11   5        0.28        0.79      1.79 o 
   6  11   5       23.63       19.73      2.81 o 
   7  11   5      156.04      169.77      6.27 o 
   8  11   5       29.35       40.14      4.62 o 
  -9  12   5       89.81      103.06      7.64 o 
  -8  12   5        5.30        7.30      4.03 o 
  -7  12   5       15.07       16.31      4.13 o 
  -6  12   5       62.66       64.13      5.09 o 
  -5  12   5       60.49       66.93      4.17 o 
  -4  12   5      128.34      132.02      6.90 o 
  -3  12   5      139.12      134.56      3.73 o 
  -2  12   5      378.96      377.31      5.47 o 
  -1  12   5       63.85       52.88      2.19 o 
   0  12   5     1109.21     1079.82     12.14 o 
   1  12   5      274.37      257.98      4.46 o 
   2  12   5       44.16       49.28      3.35 o 
   3  12   5      304.97      275.76      5.86 o 
   4  12   5      147.66      130.16      6.28 o 
   5  12   5      129.30      108.90      5.45 o 
   6  12   5       14.97       10.88      2.62 o 
   7  12   5       25.78       24.87      3.43 o 
   8  12   5        1.93        0.80      3.42 o 
  -8  13   5        8.28       11.24      5.18 o 
  -7  13   5      173.46      195.82      9.05 o 
  -6  13   5        0.03        1.19      2.68 o 
  -5  13   5      433.22      442.95     10.26 o 
  -4  13   5      123.81      121.72      4.44 o 
  -3  13   5      418.83      424.82      9.77 o 
  -2  13   5       68.37       65.17      3.50 o 
  -1  13   5       20.62       26.59      2.09 o 
   0  13   5        0.25        0.34      1.45 o 
   1  13   5       77.05       70.73      3.13 o 
   2  13   5      558.92      545.48      8.97 o 
   3  13   5      378.35      369.74      7.48 o 
   4  13   5      264.87      263.59      7.73 o 
   5  13   5        9.05        4.54      2.75 o 
   6  13   5        0.17       -1.31      2.30 o 
   7  13   5      139.42      142.42      7.12 o 
   8  13   5       92.26      100.37      7.75 o 
  -8  14   5        5.95        3.44      4.60 o 
  -7  14   5        0.62        1.83      3.78 o 
  -6  14   5       35.96       43.20      4.06 o 
  -5  14   5      106.34      102.45      5.06 o 
  -4  14   5       20.26       16.95      2.87 o 
  -3  14   5       86.33       92.82      4.03 o 
  -2  14   5      236.83      229.38      5.27 o 
  -1  14   5       89.38       85.63      3.33 o 
   0  14   5        5.51        7.48      1.78 o 
   1  14   5       32.05       29.66      2.86 o 
   2  14   5      250.36      233.72      5.51 o 
   3  14   5       41.74       33.02      3.12 o 
   4  14   5        1.26       -0.22      1.83 o 
   5  14   5       38.22       39.41      3.53 o 
   6  14   5        3.65        3.98      3.18 o 
   7  14   5       49.49       58.01      6.28 o 
  -7  15   5        4.35       -1.77      3.40 o 
  -6  15   5       95.91      104.99      5.79 o 
  -5  15   5        1.92        5.59      2.82 o 
  -4  15   5       69.32       81.09      6.04 o 
  -3  15   5      342.14      335.82      8.92 o 
  -2  15   5       12.19        8.64      2.36 o 
  -1  15   5      594.54      563.53      9.31 o 
   0  15   5       45.58       41.55      2.69 o 
   1  15   5        2.85        1.79      1.67 o 
   2  15   5      213.22      201.19      5.69 o 
   3  15   5       75.95       59.73      3.17 o 
   4  15   5        0.00       -0.01      2.18 o 
   5  15   5       14.05       20.21      5.48 o 
   6  15   5       60.54       62.82      6.99 o 
   7  15   5       15.09       23.30      8.89 o 
  -7  16   5       57.59       57.38      6.36 o 
  -6  16   5        4.79        4.38      3.16 o 
  -5  16   5       44.98       47.88      4.06 o 
  -4  16   5       35.51       42.42      3.88 o 
  -3  16   5       55.23       58.72      4.14 o 
  -2  16   5      515.82      509.10     11.84 o 
  -1  16   5       19.64       18.30      2.63 o 
   0  16   5        2.82        6.96      2.27 o 
   1  16   5       33.34       27.56      2.31 o 
   2  16   5       12.86       11.21      2.16 o 
   3  16   5        8.70       10.87      3.06 o 
   4  16   5       99.42       87.11      6.53 o 
   5  16   5       21.28       20.48      3.88 o 
   6  16   5       10.72       10.26      4.59 o 
  -6  17   5       16.52       24.91      4.03 o 
  -5  17   5        4.07        2.86      3.65 o 
  -4  17   5        0.49       -0.04      2.62 o 
  -3  17   5       50.68       44.03      3.92 o 
  -2  17   5       10.31       15.73      3.15 o 
  -1  17   5       38.36       42.23      4.76 o 
   0  17   5        0.42       -0.60      2.05 o 
   1  17   5       34.16       24.43      2.89 o 
   2  17   5        0.12       -0.77      2.59 o 
   3  17   5       28.11       24.61      5.60 o 
   4  17   5       14.63       15.94      4.16 o 
   5  17   5       47.75       44.51      5.73 o 
   6  17   5        3.50        3.65      4.29 o 
  -6  18   5        2.27       -1.74      3.27 o 
  -5  18   5       49.04       61.88      6.28 o 
  -4  18   5       89.04       95.41      5.47 o 
  -3  18   5       14.68       10.94      3.24 o 
  -2  18   5       60.41       60.14      4.62 o 
  -1  18   5       31.52       22.69      5.65 o 
   0  18   5      154.71      156.91      6.89 o 
   1  18   5        0.08        4.48      3.56 o 
   2  18   5        0.27       -3.40      3.40 o 
   3  18   5       10.04       10.29      5.23 o 
   4  18   5       27.01       37.30      5.29 o 
   5  18   5        0.41       -0.06      3.79 o 
  -5  19   5       19.41       22.07      7.89 o 
  -4  19   5        0.06       -1.08      3.78 o 
  -3  19   5       33.40       32.22      4.15 o 
  -2  19   5       11.92        9.76      3.39 o 
  -1  19   5       35.05       42.52      8.09 o 
   0  19   5        7.53        9.00      5.16 o 
   1  19   5       15.13       16.19      4.35 o 
   2  19   5      106.19      110.01      7.55 o 
   3  19   5       16.88       10.26      4.49 o 
   4  19   5        0.02        4.64      4.05 o 
  -3  20   5       34.17       37.90      4.44 o 
  -2  20   5        3.04        1.02      3.27 o 
  -1  20   5        1.92       -3.38      3.45 o 
   0  20   5       70.46       71.12      6.47 o 
   1  20   5        5.57        2.70      3.90 o 
   2  20   5        0.00        1.30      5.96 o 
   3  20   5        7.09       20.44      5.70 o 
  -1  21   5        0.25        4.02      4.17 o 
   0  21   5       15.89       20.49      4.95 o 
   1  21   5       24.45       27.01      6.46 o 
 -10   0   6       55.57       60.13      8.13 o 
  -8   0   6     1098.27     1038.15     33.28 o 
  -6   0   6      653.06      672.33     10.06 o 
  -4   0   6     1179.16     1127.15     17.29 o 
  -2   0   6     1068.60     1190.49     33.33 o 
   0   0   6     1302.03     1327.52     20.28 o 
   2   0   6       19.62       17.37      1.21 o 
   4   0   6      132.45      129.67      3.61 o 
   6   0   6       77.90       79.14      3.47 o 
   8   0   6      816.03      828.38     21.44 o 
  10   0   6       11.39       10.90      7.55 o 
 -11   1   6       14.31       15.43      5.00 o 
 -10   1   6       90.37       89.11      6.61 o 
  -9   1   6        7.34        4.37      3.50 o 
  -8   1   6      139.22      122.26      6.75 o 
  -7   1   6        1.84        3.55      1.60 o 
  -6   1   6        4.97        1.29      0.76 o 
  -5   1   6       40.80       45.66      1.58 o 
  -4   1   6       42.20       37.99      1.25 o 
  -3   1   6      119.63      111.67      1.86 o 
  -2   1   6       43.16       36.15      2.48 o 
  -1   1   6     1207.47     1196.85     23.58 o 
   0   1   6     2551.65     2622.73     27.48 o 
   1   1   6      436.68      418.10      3.74 o 
   2   1   6      725.19      702.86      6.47 o 
   3   1   6      685.89      662.84      6.41 o 
   4   1   6       33.32       35.19      1.45 o 
   5   1   6       49.83       49.94      2.12 o 
   6   1   6      787.67      783.39      8.99 o 
   7   1   6      164.63      173.14      4.08 o 
   8   1   6      171.44      189.30      6.56 o 
   9   1   6       32.81       38.40      4.78 o 
  10   1   6       19.95       21.71      5.48 o 
 -10   2   6      109.62      111.36      9.76 o 
  -9   2   6       60.45       54.92      5.25 o 
  -8   2   6      220.29      208.23     11.30 o 
  -7   2   6       27.51       28.31      2.22 o 
  -6   2   6       56.78       55.30      1.53 o 
  -5   2   6       63.16       72.54      1.88 o 
  -4   2   6     1599.28     1746.12     16.13 o 
  -3   2   6      281.79      318.41      3.32 o 
  -2   2   6     4714.73     4796.48     61.14 o 
  -1   2   6        0.58        1.72      0.97 o 
   0   2   6      613.84      621.33      7.18 o 
   1   2   6       57.90       57.90      1.31 o 
   2   2   6       20.20       20.22      0.94 o 
   3   2   6      325.95      336.68      4.63 o 
   4   2   6      537.82      542.22      6.33 o 
   5   2   6       16.94       22.90      1.41 o 
   6   2   6      252.76      239.14      5.31 o 
   7   2   6       43.12       45.86      2.39 o 
   8   2   6       41.02       42.89      3.82 o 
   9   2   6       19.55       17.29      4.86 o 
  10   2   6       24.42       20.15      5.56 o 
 -10   3   6       69.65       68.90     11.24 o 
  -9   3   6       10.74        8.93      4.36 o 
  -8   3   6      114.71       97.46      9.52 o 
  -7   3   6       10.85        7.85      1.75 o 
  -6   3   6      510.62      508.54      5.79 o 
  -5   3   6      107.35      107.03      1.95 o 
  -4   3   6        0.72       -0.01      0.65 o 
  -3   3   6     1410.20     1580.26     14.46 o 
  -2   3   6      537.29      494.51      6.30 o 
  -1   3   6     1447.40     1553.57     16.64 o 
   0   3   6     3817.20     3772.59     36.11 o 
   1   3   6       27.67       34.67      1.00 o 
   2   3   6      313.11      357.43      4.05 o 
   3   3   6        0.29        1.65      0.73 o 
   4   3   6       73.83       73.91      2.05 o 
   5   3   6       17.63       14.99      1.26 o 
   6   3   6      455.07      431.25      5.82 o 
   7   3   6       97.02       98.19      3.22 o 
   8   3   6       55.41       54.91      3.36 o 
   9   3   6       53.62       56.81      4.75 o 
  10   3   6       27.02       32.83      5.94 o 
 -10   4   6      156.86      146.63      8.47 o 
  -9   4   6       26.26       23.30      5.81 o 
  -8   4   6        4.22        4.99      3.14 o 
  -7   4   6       22.77       17.41      3.16 o 
  -6   4   6      352.09      371.58      4.39 o 
  -5   4   6       53.52       65.43      1.68 o 
  -4   4   6        1.61        1.62      0.69 o 
  -3   4   6       49.46       45.26      1.12 o 
  -2   4   6     4795.22     5130.06     52.64 o 
  -1   4   6      592.23      739.63      8.31 o 
   0   4   6       31.10       32.91      0.97 o 
   1   4   6     2273.66     2413.64     28.68 o 
   2   4   6      526.77      623.98      6.34 o 
   3   4   6      858.37      902.79      8.87 o 
   4   4   6       13.03       14.91      1.15 o 
   5   4   6       29.08       35.93      1.83 o 
   6   4   6      206.68      201.43      4.19 o 
   7   4   6       97.01      100.14      3.73 o 
   8   4   6        7.35        8.01      2.30 o 
   9   4   6        0.29       -0.83      2.80 o 
 -10   5   6       48.30       74.12     14.72 o 
  -9   5   6       43.54       43.07      4.92 o 
  -8   5   6      109.12      105.17      6.43 o 
  -7   5   6      154.35      167.94      6.26 o 
  -6   5   6      106.64       98.34      2.29 o 
  -5   5   6      102.53      127.30      2.03 o 
  -4   5   6       34.50       37.55      1.39 o 
  -3   5   6        1.51        2.09      0.52 o 
  -2   5   6      648.80      723.88      9.25 o 
  -1   5   6      956.16     1076.92     11.64 o 
   0   5   6       17.34       14.83      0.81 o 
   1   5   6        9.76        3.62      0.95 o 
   2   5   6      169.72      177.56      3.54 o 
   3   5   6      276.44      266.73      4.83 o 
   4   5   6        1.77       -0.02      1.03 o 
   5   5   6       68.96       69.31      2.39 o 
   6   5   6      221.74      202.92      4.27 o 
   7   5   6        3.37        0.89      1.71 o 
   8   5   6       11.41       10.25      2.41 o 
   9   5   6        7.79       13.65      3.84 o 
 -10   6   6       72.99       82.59      8.98 o 
  -9   6   6        7.36       11.09      3.70 o 
  -8   6   6       23.34       26.56      4.15 o 
  -7   6   6       17.70       14.61      3.36 o 
  -6   6   6       34.35       30.96      1.85 o 
  -5   6   6       52.50       50.43      1.53 o 
  -4   6   6       74.38       79.83      2.02 o 
  -3   6   6      983.04     1047.99     10.40 o 
  -2   6   6       14.52       15.84      0.87 o 
  -1   6   6        0.05        1.18      0.71 o 
   0   6   6       36.17       41.79      1.32 o 
   1   6   6      756.15      738.45      8.28 o 
   2   6   6     2014.37     2060.05     21.73 o 
   3   6   6      883.04      849.82     10.55 o 
   4   6   6        2.02        5.10      1.26 o 
   5   6   6       31.84       28.40      2.52 o 
   6   6   6      605.44      585.08      8.13 o 
   7   6   6       20.53       28.75      2.71 o 
   8   6   6       99.59      105.45      4.42 o 
   9   6   6       23.97       15.60      5.52 o 
 -10   7   6       19.18       20.31      4.81 o 
  -9   7   6       28.58       31.81      4.72 o 
  -8   7   6       63.51       60.14      5.16 o 
  -7   7   6        8.10       11.27      3.61 o 
  -6   7   6       21.55       24.95      2.13 o 
  -5   7   6        7.33        5.96      0.93 o 
  -4   7   6      339.03      363.03      4.47 o 
  -3   7   6      112.22      147.37      2.46 o 
  -2   7   6       10.09        8.04      0.69 o 
  -1   7   6      511.16      493.99      5.81 o 
   0   7   6      485.28      505.01      6.46 o 
   1   7   6      107.57      133.87      2.48 o 
   2   7   6        1.07        7.24      1.96 o 
   3   7   6      275.87      275.30      5.77 o 
   4   7   6       39.18       37.84      2.23 o 
   5   7   6       29.42       34.33      2.14 o 
   6   7   6      122.77      121.41      3.53 o 
   7   7   6       46.61       44.57      3.08 o 
   8   7   6       26.33       37.05      3.16 o 
   9   7   6       47.65       59.62      6.65 o 
 -10   8   6        2.17        0.49      3.91 o 
  -9   8   6       12.52       16.32      8.04 o 
  -8   8   6       55.71       46.79      7.53 o 
  -7   8   6       82.03       82.99      4.06 o 
  -6   8   6       45.35       37.39      2.70 o 
  -5   8   6      477.25      453.90      8.49 o 
  -4   8   6       43.55       44.96      1.52 o 
  -3   8   6        2.81        3.59      0.73 o 
  -2   8   6       71.18       76.78      1.63 o 
  -1   8   6      388.11      359.90      6.37 o 
   0   8   6      677.13      686.85      8.51 o 
   1   8   6     1188.70     1219.17     15.49 o 
   2   8   6      350.09      349.53      5.39 o 
   3   8   6      602.55      569.18      8.67 o 
   4   8   6       93.84       88.55      3.22 o 
   5   8   6        2.29        3.97      1.60 o 
   6   8   6       17.19        8.95      2.00 o 
   7   8   6       18.15       17.74      2.56 o 
   8   8   6        3.33       -2.63      2.67 o 
   9   8   6       36.83       41.05      5.14 o 
  -9   9   6        7.59        7.25      4.60 o 
  -8   9   6       97.96       96.28      6.35 o 
  -7   9   6       13.71       12.34      3.53 o 
  -6   9   6      354.88      346.89      7.30 o 
  -5   9   6       68.53       60.19      3.10 o 
  -4   9   6      210.86      200.82      4.10 o 
  -3   9   6      555.77      543.80      6.25 o 
  -2   9   6      189.45      209.98      3.00 o 
  -1   9   6      164.54      164.55      2.81 o 
   0   9   6       13.43       17.16      1.14 o 
   1   9   6        6.90        7.42      1.19 o 
   2   9   6      289.86      279.48      5.20 o 
   3   9   6      138.86      142.02      4.68 o 
   4   9   6      676.10      654.12     10.14 o 
   5   9   6       99.49       98.55      3.41 o 
   6   9   6       78.62       80.05      3.65 o 
   7   9   6       21.97       19.20      3.10 o 
   8   9   6        6.05        4.28      2.83 o 
   9   9   6        4.72        7.43      3.63 o 
  -9  10   6       23.60       23.16      4.82 o 
  -8  10   6        0.06       -2.99      3.01 o 
  -7  10   6        0.28        3.86      3.14 o 
  -6  10   6       30.56       29.73      2.52 o 
  -5  10   6       18.23       17.90      2.44 o 
  -4  10   6      381.43      391.10      5.91 o 
  -3  10   6      137.87      123.65      4.27 o 
  -2  10   6      563.74      581.29      6.75 o 
  -1  10   6        0.17       -0.70      0.70 o 
   0  10   6       10.68       16.07      1.25 o 
   1  10   6       18.42       14.47      2.26 o 
   2  10   6      169.48      163.86      5.68 o 
   3  10   6       28.97       31.16      2.24 o 
   4  10   6      137.29      125.53      4.02 o 
   5  10   6      420.11      422.88      7.25 o 
   6  10   6       17.04       20.14      2.94 o 
   7  10   6      126.69      115.46      5.15 o 
   8  10   6       32.63       42.15      5.88 o 
  -9  11   6        1.05        5.03      4.01 o 
  -8  11   6        2.03       -1.53      3.13 o 
  -7  11   6       24.94       29.87      4.37 o 
  -6  11   6       23.49       17.80      2.26 o 
  -5  11   6      244.73      246.27      9.52 o 
  -4  11   6       18.96       18.27      2.15 o 
  -3  11   6        3.33        5.84      1.22 o 
  -2  11   6      449.61      437.64      7.96 o 
  -1  11   6        0.70        0.66      0.89 o 
   0  11   6      934.54      949.39     12.76 o 
   1  11   6      187.66      196.71      4.40 o 
   2  11   6      339.91      343.29      6.34 o 
   3  11   6      105.46      101.14      4.62 o 
   4  11   6      139.24      126.05      4.23 o 
   5  11   6      454.55      419.22      9.90 o 
   6  11   6       71.18       78.06      4.22 o 
   7  11   6       15.31       20.56      3.74 o 
   8  11   6        2.80        4.81      4.22 o 
  -9  12   6       56.88       59.68      6.38 o 
  -8  12   6       51.29       49.26      5.53 o 
  -7  12   6       15.18       14.16      3.95 o 
  -6  12   6        3.57        5.44      2.23 o 
  -5  12   6       27.45       27.15      2.95 o 
  -4  12   6       29.36       27.40      4.06 o 
  -3  12   6     1207.76     1134.18     15.12 o 
  -2  12   6      240.65      227.92      4.03 o 
  -1  12   6      196.03      191.96      3.44 o 
   0  12   6      440.49      440.48      6.12 o 
   1  12   6      113.58       97.89      3.53 o 
   2  12   6       21.70       24.74      2.14 o 
   3  12   6      105.85       94.50      3.58 o 
   4  12   6      591.00      581.06      9.76 o 
   5  12   6       40.07       37.56      2.88 o 
   6  12   6       45.03       40.55      4.19 o 
   7  12   6        0.38        0.60      3.85 o 
   8  12   6       46.66       55.54      6.47 o 
  -8  13   6        0.86       -0.22      3.63 o 
  -7  13   6       74.92       70.04      6.02 o 
  -6  13   6      318.58      315.29      7.53 o 
  -5  13   6       10.75        8.00      2.56 o 
  -4  13   6       32.97       21.99      3.41 o 
  -3  13   6      185.99      195.21      5.51 o 
  -2  13   6      849.48      808.00     10.62 o 
  -1  13   6       50.50       51.77      2.19 o 
   0  13   6     1522.19     1487.37     17.50 o 
   1  13   6       83.66       75.69      3.08 o 
   2  13   6      116.50      131.34      4.14 o 
   3  13   6       10.53       10.19      2.11 o 
   4  13   6      181.46      184.36      5.17 o 
   5  13   6       31.06       30.60      3.66 o 
   6  13   6       86.44       96.47      5.81 o 
   7  13   6        1.93        8.35      4.39 o 
  -8  14   6       58.95       78.55      7.08 o 
  -7  14   6        3.51        0.71      2.91 o 
  -6  14   6       71.65       74.77      4.80 o 
  -5  14   6       78.39       81.95     12.47 o 
  -4  14   6       23.19       20.49      3.06 o 
  -3  14   6       61.69       54.29      3.84 o 
  -2  14   6        3.16        6.76      1.97 o 
  -1  14   6       10.01       12.37      2.07 o 
   0  14   6       22.31       23.27      1.97 o 
   1  14   6      764.87      725.32     11.78 o 
   2  14   6      153.77      145.93      4.39 o 
   3  14   6      243.18      254.51      5.99 o 
   4  14   6        2.43        6.63      2.33 o 
   5  14   6        2.29       -1.53      2.69 o 
   6  14   6       68.55       68.91      6.42 o 
   7  14   6        8.96       11.24      5.87 o 
  -7  15   6        0.02       -3.00      3.00 o 
  -6  15   6      173.03      165.27      7.10 o 
  -5  15   6       15.47       17.95      3.26 o 
  -4  15   6      470.66      466.76     11.15 o 
  -3  15   6       33.83       37.77      3.64 o 
  -2  15   6       11.25       12.80      2.78 o 
  -1  15   6       27.66       27.91      2.41 o 
   0  15   6       40.60       29.38      2.73 o 
   1  15   6      176.46      172.14      5.46 o 
   2  15   6      145.54      123.82      4.85 o 
   3  15   6       18.80       21.61      2.89 o 
   4  15   6      169.65      163.17      6.85 o 
   5  15   6       33.49       35.79      5.17 o 
   6  15   6       46.21       58.64      6.16 o 
  -7  16   6       56.90       52.36      4.92 o 
  -6  16   6       31.66       33.63      4.11 o 
  -5  16   6       39.90       47.06      4.19 o 
  -4  16   6      100.09      111.62      5.68 o 
  -3  16   6        3.74        2.12      2.56 o 
  -2  16   6        5.02        3.50      2.59 o 
  -1  16   6       12.74        7.99      2.42 o 
   0  16   6       24.03       27.11      3.27 o 
   1  16   6        8.57        8.56      2.80 o 
   2  16   6        1.04        1.07      2.49 o 
   3  16   6       10.91       16.14      7.44 o 
   4  16   6        4.49        4.12      6.23 o 
   5  16   6        2.27        8.29      4.01 o 
   6  16   6        2.31        3.75      4.29 o 
  -6  17   6       97.17      105.86      6.16 o 
  -5  17   6       16.42       15.15      3.50 o 
  -4  17   6        7.75        9.88      3.03 o 
  -3  17   6        8.98        9.92      5.10 o 
  -2  17   6       73.30       68.30      5.51 o 
  -1  17   6       30.19       31.87      3.10 o 
   0  17   6       10.25        5.07      2.82 o 
   1  17   6      114.81      112.35      5.59 o 
   2  17   6        5.39        7.46      3.75 o 
   3  17   6       36.77       34.72      5.83 o 
   4  17   6       29.27       28.10      5.01 o 
   5  17   6        0.56        1.24      3.62 o 
  -5  18   6        0.84        1.02      3.89 o 
  -4  18   6       16.60       18.25      3.84 o 
  -3  18   6       99.38      107.14      5.75 o 
  -2  18   6       35.51       26.69      3.69 o 
  -1  18   6        6.65        2.96      2.94 o 
   0  18   6       76.93       70.75      4.82 o 
   1  18   6      126.65      136.18      8.02 o 
   2  18   6       27.65       28.59      6.77 o 
   3  18   6        0.46        3.54      3.75 o 
   4  18   6        3.06        2.00      3.92 o 
  -4  19   6       11.09        9.49      3.49 o 
  -3  19   6        0.82        0.21      2.94 o 
  -2  19   6        0.04        2.52      3.04 o 
  -1  19   6        9.44        5.69      3.32 o 
   0  19   6       26.17       34.77      5.13 o 
   1  19   6       15.68       17.27      4.38 o 
   2  19   6        7.19        5.39      3.98 o 
   3  19   6       13.67       11.62      4.49 o 
  -3  20   6       54.96       64.10      5.27 o 
  -2  20   6        0.10       -3.02      3.02 o 
  -1  20   6        1.18       -0.09      3.15 o 
   0  20   6        2.82        0.97      3.97 o 
   1  20   6        3.16        5.72      4.18 o 
   2  20   6       27.03       33.37      9.25 o 
  -9   0   7      335.86      338.41     16.31 o 
  -7   0   7       37.90       37.34      3.46 o 
  -5   0   7     3016.43     3070.72     45.38 o 
  -3   0   7      771.93      785.10     12.50 o 
  -1   0   7     4073.59     4289.09    110.35 o 
   1   0   7      396.72      405.25      6.23 o 
   3   0   7      525.08      515.32      7.58 o 
   5   0   7      739.99      725.97     11.81 o 
   7   0   7       45.20       50.80      3.15 o 
   9   0   7      147.82      175.93     14.34 o 
 -10   1   7        8.55        6.34      4.14 o 
  -9   1   7       69.25       62.15      5.48 o 
  -8   1   7      224.94      213.98      8.47 o 
  -7   1   7       19.57       18.55      2.02 o 
  -6   1   7      161.07      150.23      3.13 o 
  -5   1   7        1.49        0.49      1.75 o 
  -4   1   7        0.33        0.17      0.52 o 
  -3   1   7       45.11       46.67      1.91 o 
  -2   1   7        4.38        8.15      1.81 o 
  -1   1   7     1163.98     1211.86     24.31 o 
   0   1   7      397.76      386.35      4.84 o 
   1   1   7       36.05       23.12      1.02 o 
   2   1   7      257.94      277.21      3.64 o 
   3   1   7        4.27        2.25      0.84 o 
   4   1   7     1296.12     1316.38     13.24 o 
   5   1   7      148.23      136.87      2.99 o 
   6   1   7       73.23       67.33      2.29 o 
   7   1   7        2.23        1.89      1.62 o 
   8   1   7       66.45       74.73      4.50 o 
   9   1   7       18.78       20.62      5.21 o 
 -10   2   7       89.65       95.55      7.10 o 
  -9   2   7      102.59       92.83      7.35 o 
  -8   2   7      122.24      118.35      6.49 o 
  -7   2   7      443.27      430.74     10.07 o 
  -6   2   7       10.34        6.80      1.19 o 
  -5   2   7       38.95       40.06      1.42 o 
  -4   2   7      400.23      429.71      4.94 o 
  -3   2   7      129.42      159.41      2.53 o 
  -2   2   7       65.28       59.79      1.95 o 
  -1   2   7      668.10      705.87     10.05 o 
   0   2   7     2756.00     2768.31     29.06 o 
   1   2   7      505.13      515.22      4.78 o 
   2   2   7      203.78      224.88      3.47 o 
   3   2   7        3.00        0.52      0.75 o 
   4   2   7       87.87       95.24      2.93 o 
   5   2   7      370.26      355.08      5.00 o 
   6   2   7       19.49       22.62      1.75 o 
   7   2   7       45.10       45.52      2.41 o 
   8   2   7        0.15       -1.30      2.67 o 
   9   2   7       45.00       58.94      6.65 o 
 -10   3   7        1.41        1.01      4.19 o 
  -9   3   7        5.42       11.51      3.89 o 
  -8   3   7        7.40        0.34      4.02 o 
  -7   3   7        0.89       -1.67      1.67 o 
  -6   3   7      344.14      352.50      5.36 o 
  -5   3   7      388.20      425.31      5.31 o 
  -4   3   7       21.61       23.51      1.42 o 
  -3   3   7       41.75       40.50      1.12 o 
  -2   3   7       41.76       27.32      0.96 o 
  -1   3   7       55.93       41.29      1.17 o 
   0   3   7     1511.17     1597.12     15.90 o 
   1   3   7        2.99        2.82      0.59 o 
   2   3   7      101.59       89.19      2.80 o 
   3   3   7      212.32      219.00      3.02 o 
   4   3   7      154.13      157.51      3.78 o 
   5   3   7       26.26       27.32      1.57 o 
   6   3   7        9.32        6.71      1.43 o 
   7   3   7        4.82        5.57      1.71 o 
   8   3   7       61.89       74.07      4.53 o 
   9   3   7        2.37        4.32      4.51 o 
 -10   4   7       83.46       86.90      6.97 o 
  -9   4   7       41.45       46.86      5.11 o 
  -8   4   7       55.38       46.76      4.58 o 
  -7   4   7      687.48      708.34     11.57 o 
  -6   4   7       24.84       27.74      1.66 o 
  -5   4   7      134.70      130.06      2.40 o 
  -4   4   7      127.38      119.14      2.18 o 
  -3   4   7       11.21        4.92      0.53 o 
  -2   4   7        3.89        0.63      0.82 o 
  -1   4   7      145.17      176.23      2.49 o 
   0   4   7     1237.52     1288.94     14.10 o 
   1   4   7      281.78      290.80      3.55 o 
   2   4   7      597.63      616.13      6.83 o 
   3   4   7      102.57      109.41      2.27 o 
   4   4   7      274.41      280.49      4.13 o 
   5   4   7      295.93      276.40      4.30 o 
   6   4   7      169.90      164.06      3.84 o 
   7   4   7        1.66        1.95      1.63 o 
   8   4   7       37.83       39.30      3.45 o 
   9   4   7        9.49        8.96      9.49 o 
 -10   5   7       91.40      108.52      7.49 o 
  -9   5   7       17.86       20.16      4.37 o 
  -8   5   7       83.84       78.52      5.51 o 
  -7   5   7       69.71       72.25      5.14 o 
  -6   5   7      251.51      243.71      4.75 o 
  -5   5   7      236.81      244.74      3.78 o 
  -4   5   7      392.62      442.07      5.38 o 
  -3   5   7      395.08      472.10      5.44 o 
  -2   5   7      142.30      146.18      2.44 o 
  -1   5   7       49.52       46.98      1.40 o 
   0   5   7       72.33       87.21      2.26 o 
   1   5   7      594.90      627.55      7.15 o 
   2   5   7      123.92      133.52      3.87 o 
   3   5   7      388.37      374.05      6.07 o 
   4   5   7        2.79        0.89      1.11 o 
   5   5   7        0.07       -1.24      1.25 o 
   6   5   7       69.58       67.81      2.71 o 
   7   5   7       19.13       22.11      2.23 o 
   8   5   7        1.17       -2.64      2.64 o 
   9   5   7       17.42       19.98      5.32 o 
 -10   6   7        5.65        7.59      4.20 o 
  -9   6   7        3.14        3.49      3.66 o 
  -8   6   7      112.78      100.97      8.67 o 
  -7   6   7      154.67      147.38      6.78 o 
  -6   6   7        1.54       -0.47      1.48 o 
  -5   6   7        7.37        7.74      0.97 o 
  -4   6   7       55.36       56.70      2.61 o 
  -3   6   7      741.38      753.78      8.26 o 
  -2   6   7      177.03      212.28      3.34 o 
  -1   6   7      118.51      166.83      2.56 o 
   0   6   7       81.91       90.12      1.73 o 
   1   6   7      162.88      202.24      3.17 o 
   2   6   7       30.16       26.70      1.32 o 
   3   6   7       20.36       22.69      1.59 o 
   4   6   7        3.59        3.45      1.36 o 
   5   6   7      622.45      602.52      8.07 o 
   6   6   7        1.09       -1.43      1.43 o 
   7   6   7        0.33       -1.87      1.87 o 
   8   6   7       49.13       47.45      4.33 o 
   9   6   7       12.07       15.30     11.50 o 
 -10   7   7        0.49       -4.74      6.57 o 
  -9   7   7        6.18        2.95      3.74 o 
  -8   7   7       11.25       11.18      3.71 o 
  -7   7   7       56.35       56.29      4.02 o 
  -6   7   7      396.10      381.74      6.65 o 
  -5   7   7       12.72       14.45      1.21 o 
  -4   7   7       12.58       13.66      1.20 o 
  -3   7   7        5.54       10.48      1.04 o 
  -2   7   7       34.86       42.23      1.39 o 
  -1   7   7       16.06       12.74      0.78 o 
   0   7   7      233.29      251.68      3.66 o 
   1   7   7      859.39      930.15     10.30 o 
   2   7   7       60.32       64.37      1.81 o 
   3   7   7        1.06        2.68      1.24 o 
   4   7   7       32.54       36.24      2.06 o 
   5   7   7       16.94       24.55      1.93 o 
   6   7   7      137.66      144.81      3.86 o 
   7   7   7       75.93       89.14      3.95 o 
   8   7   7       63.24       80.52      5.35 o 
   9   7   7       19.71       34.24      5.89 o 
 -10   8   7       19.46       28.66      6.10 o 
  -9   8   7        0.93        2.82      3.66 o 
  -8   8   7       20.45       26.27      5.92 o 
  -7   8   7        0.02       -0.99      3.84 o 
  -6   8   7       15.63       16.25      2.09 o 
  -5   8   7      124.18      116.97      3.78 o 
  -4   8   7      396.58      416.19      5.53 o 
  -3   8   7      696.92      753.44      8.87 o 
  -2   8   7       19.46       19.98      0.93 o 
  -1   8   7      210.14      189.17      2.85 o 
   0   8   7      713.55      691.68      9.01 o 
   1   8   7     2818.46     2868.16     31.22 o 
   2   8   7      103.62       94.83      2.53 o 
   3   8   7        0.18       -0.42      1.42 o 
   4   8   7      147.38      143.77      3.71 o 
   5   8   7      681.32      654.72      8.79 o 
   6   8   7       42.24       45.58      2.49 o 
   7   8   7        0.13       -0.74      2.40 o 
   8   8   7      136.97      156.53      7.94 o 
  -9   9   7       28.42       29.02      4.77 o 
  -8   9   7       27.09       27.43      5.25 o 
  -7   9   7       14.36       14.08      2.58 o 
  -6   9   7       17.33       13.37      2.09 o 
  -5   9   7        0.11       -1.54      1.54 o 
  -4   9   7       82.23       98.99      2.23 o 
  -3   9   7       12.51       12.77      0.96 o 
  -2   9   7      105.14      117.46      2.27 o 
  -1   9   7      155.41      152.37      2.87 o 
   0   9   7       57.24       46.97      3.69 o 
   1   9   7      608.39      623.04      8.78 o 
   2   9   7      365.73      346.76      5.61 o 
   3   9   7      303.40      297.94      5.32 o 
   4   9   7       12.27        9.51      1.72 o 
   5   9   7       66.98       56.19      2.60 o 
   6   9   7        6.07        9.05      1.89 o 
   7   9   7       89.82       94.74      5.44 o 
   8   9   7       44.91       46.52      6.06 o 
  -9  10   7        0.82       -0.42      3.64 o 
  -8  10   7       11.87        9.38      7.30 o 
  -7  10   7        9.16       12.62      3.70 o 
  -6  10   7       17.94       21.14      2.99 o 
  -5  10   7      162.47      139.19      5.12 o 
  -4  10   7      788.54      770.78     12.34 o 
  -3  10   7        1.45        1.30      0.78 o 
  -2  10   7      194.72      213.44      3.40 o 
  -1  10   7      221.83      206.65      3.14 o 
   0  10   7      534.91      523.30      6.83 o 
   1  10   7       11.43       18.92      1.46 o 
   2  10   7      313.03      299.34      5.25 o 
   3  10   7      222.45      209.27      4.88 o 
   4  10   7        1.15        2.28      1.75 o 
   5  10   7       62.94       67.67      2.99 o 
   6  10   7       78.30       75.07      5.45 o 
   7  10   7        6.25        6.19      3.24 o 
   8  10   7       84.11       97.06      6.01 o 
  -9  11   7        8.82        9.13      4.12 o 
  -8  11   7        8.03        7.92      3.71 o 
  -7  11   7        4.64        0.09      4.15 o 
  -6  11   7        0.86        3.21      2.17 o 
  -5  11   7       22.40       18.21      2.66 o 
  -4  11   7       14.49       16.27      2.68 o 
  -3  11   7       52.13       44.83      2.32 o 
  -2  11   7       61.85       50.47      1.62 o 
  -1  11   7        6.86        6.98      1.19 o 
   0  11   7      226.87      213.75      3.87 o 
   1  11   7       63.44       58.83      2.32 o 
   2  11   7      355.27      365.40      6.13 o 
   3  11   7       37.50       37.25      2.50 o 
   4  11   7        0.00       -0.46      1.80 o 
   5  11   7        3.46        0.12      2.25 o 
   6  11   7       53.21       50.92      5.56 o 
   7  11   7       26.93       32.49      4.26 o 
   8  11   7       96.21       91.27      8.38 o 
  -8  12   7       16.56       19.10      4.35 o 
  -7  12   7       52.15       59.56      4.51 o 
  -6  12   7       23.08       23.80      3.06 o 
  -5  12   7       39.23       47.38      3.56 o 
  -4  12   7     1540.81     1514.13     25.65 o 
  -3  12   7       87.00       94.60      4.52 o 
  -2  12   7      708.33      688.87     10.26 o 
  -1  12   7       71.09       56.04      3.66 o 
   0  12   7      689.45      645.25      8.89 o 
   1  12   7       84.26       83.46      2.98 o 
   2  12   7      560.22      537.35      8.79 o 
   3  12   7       70.48       75.41      3.25 o 
   4  12   7        3.04        3.63      2.27 o 
   5  12   7      118.07      109.81      5.54 o 
   6  12   7        0.52       -2.41      3.49 o 
   7  12   7        0.00       -3.03      3.03 o 
  -8  13   7       81.47       95.05      6.97 o 
  -7  13   7      142.75      158.84      6.93 o 
  -6  13   7        2.47        0.41      2.49 o 
  -5  13   7       80.82       67.26      4.11 o 
  -4  13   7        0.46       -1.77      2.23 o 
  -3  13   7      310.62      303.02      8.11 o 
  -2  13   7      426.88      422.06      8.44 o 
  -1  13   7      633.24      631.50      9.86 o 
   0  13   7      108.29      109.12      3.83 o 
   1  13   7        0.01       -0.39      1.78 o 
   2  13   7       57.42       50.42      3.17 o 
   3  13   7       26.07       23.11      2.78 o 
   4  13   7        4.78        6.42      2.33 o 
   5  13   7       17.08       17.11      4.08 o 
   6  13   7       39.95       30.08      6.41 o 
   7  13   7       59.29       67.97      6.95 o 
  -8  14   7        0.41       -0.68      4.06 o 
  -7  14   7        2.73        1.76      3.72 o 
  -6  14   7      139.60      143.62      9.58 o 
  -5  14   7       84.60       88.88      4.77 o 
  -4  14   7       21.19       21.20      3.13 o 
  -3  14   7      115.91       98.32      4.94 o 
  -2  14   7       91.92       95.87      4.49 o 
  -1  14   7        1.90        1.84      1.90 o 
   0  14   7       85.79       82.18      3.77 o 
   1  14   7      291.45      285.05      6.84 o 
   2  14   7       56.36       50.31      3.83 o 
   3  14   7       11.50        8.39      2.69 o 
   4  14   7        0.07       -0.49      2.59 o 
   5  14   7        1.80        1.92      3.74 o 
   6  14   7       37.37       45.76      5.75 o 
   7  14   7        0.90        1.26      4.15 o 
  -7  15   7       96.32       93.35      6.24 o 
  -6  15   7       68.86       70.64      9.78 o 
  -5  15   7       45.54       40.61      4.46 o 
  -4  15   7       89.86       96.34      5.01 o 
  -3  15   7       77.57       65.22      5.87 o 
  -2  15   7      336.95      333.73      7.75 o 
  -1  15   7       27.67       29.32      2.78 o 
   0  15   7       92.96       88.47      4.02 o 
   1  15   7       70.87       66.12      4.05 o 
   2  15   7        3.87       10.92      2.85 o 
   3  15   7        2.13        2.36      3.16 o 
   4  15   7        9.43        5.00      3.80 o 
   5  15   7       34.29       30.65      4.99 o 
   6  15   7        0.14        0.74      3.90 o 
  -6  16   7        0.53        1.90      3.81 o 
  -5  16   7       24.84       36.58      4.00 o 
  -4  16   7       20.47       20.77      3.41 o 
  -3  16   7       11.48       13.17      3.04 o 
  -2  16   7        5.01        7.47      3.61 o 
  -1  16   7       75.75       79.57      6.41 o 
   0  16   7       46.39       41.84      3.69 o 
   1  16   7       62.10       53.46      4.18 o 
   2  16   7      277.58      292.98      8.79 o 
   3  16   7        1.94       -0.14      2.91 o 
   4  16   7      150.44      157.69      8.90 o 
   5  16   7       11.96        5.64      6.21 o 
  -6  17   7        4.12        4.54      4.07 o 
  -5  17   7        0.08       -3.76      5.24 o 
  -4  17   7        6.67       12.36      3.48 o 
  -3  17   7       11.84        8.63      3.08 o 
  -2  17   7        6.78        2.67      2.70 o 
  -1  17   7        5.02        5.89      2.37 o 
   0  17   7        2.39       -0.14      2.26 o 
   1  17   7        6.66       -1.89      3.82 o 
   2  17   7        2.71        3.44      2.87 o 
   3  17   7        0.31        0.71      3.56 o 
   4  17   7        4.07        1.67      4.03 o 
   5  17   7       11.78       23.12      5.25 o 
  -5  18   7       51.18       43.51      5.63 o 
  -4  18   7       50.54       64.81      4.94 o 
  -3  18   7        0.17       -2.39      2.67 o 
  -2  18   7        6.37        4.42      3.04 o 
  -1  18   7       10.32       15.73      2.87 o 
   0  18   7       99.63      113.70      5.91 o 
   1  18   7        9.13        8.87      3.87 o 
   2  18   7        0.10        2.58      3.71 o 
   3  18   7       73.43       66.81      6.57 o 
   4  18   7        0.22        2.99      5.54 o 
  -4  19   7        4.36        5.22      3.63 o 
  -3  19   7       10.30        4.44      3.37 o 
  -2  19   7       80.45       91.64      5.62 o 
  -1  19   7       21.27       23.85      3.85 o 
   0  19   7        0.40        4.21      3.16 o 
   1  19   7        5.69        6.73      4.02 o 
   2  19   7        0.08        0.47      3.77 o 
   3  19   7        4.79        3.96      4.41 o 
  -2  20   7        0.06       -1.06      3.30 o 
  -1  20   7        6.22        5.13      3.45 o 
   0  20   7        5.64        0.98      3.37 o 
   1  20   7        3.01        1.70      4.35 o 
 -10   0   8       18.50       18.76      6.79 o 
  -8   0   8     1002.19      987.58     31.63 o 
  -6   0   8        6.84        9.95      1.82 o 
  -4   0   8      436.64      433.10      6.51 o 
  -2   0   8      630.00      563.71     18.85 o 
   0   0   8     3385.21     3324.02     49.14 o 
   2   0   8       70.58       63.90      2.44 o 
   4   0   8        1.08       -0.64      1.39 o 
   6   0   8      215.56      207.81      5.55 o 
   8   0   8        4.56        8.26      6.66 o 
 -10   1   8      160.10      172.58      9.06 o 
  -9   1   8       25.96       24.57      4.31 o 
  -8   1   8        0.07       -1.45      3.05 o 
  -7   1   8       49.59       42.94      2.55 o 
  -6   1   8      725.28      729.27      9.04 o 
  -5   1   8        4.54        8.00      0.87 o 
  -4   1   8      741.92      796.91      8.26 o 
  -3   1   8      102.15       97.95      4.68 o 
  -2   1   8      895.90      872.17     18.80 o 
  -1   1   8       95.50       96.05      4.56 o 
   0   1   8      762.24      739.70      8.60 o 
   1   1   8     1074.54     1086.23     11.41 o 
   2   1   8       48.48       45.20      1.28 o 
   3   1   8      177.20      193.45      2.84 o 
   4   1   8       72.66       69.78      2.11 o 
   5   1   8      154.64      156.94      3.26 o 
   6   1   8       10.24        5.40      1.48 o 
   7   1   8      203.01      205.43      4.59 o 
   8   1   8       80.57      105.64     14.81 o 
   9   1   8       16.27       20.95      5.20 o 
 -10   2   8       40.86       35.56      8.89 o 
  -9   2   8      146.61      164.11      8.19 o 
  -8   2   8        6.39        8.22      3.33 o 
  -7   2   8      473.93      456.73      8.24 o 
  -6   2   8        8.15        3.38      1.32 o 
  -5   2   8       92.84       88.68      1.99 o 
  -4   2   8       57.57       54.72      1.31 o 
  -3   2   8      267.01      281.34      4.41 o 
  -2   2   8      320.94      331.85     12.53 o 
  -1   2   8      997.13      999.24     13.89 o 
   0   2   8     1356.99     1283.26     14.17 o 
   1   2   8        2.09        0.21      0.75 o 
   2   2   8      955.61      976.96      9.30 o 
   3   2   8      304.65      308.50      3.81 o 
   4   2   8       41.05       38.15      1.65 o 
   5   2   8        0.37       -0.75      1.17 o 
   6   2   8       85.23       88.10      2.67 o 
   7   2   8        0.91        0.66      1.77 o 
   8   2   8        9.88       11.23      4.58 o 
   9   2   8        2.29        1.48      4.45 o 
 -10   3   8       12.80       13.98      4.76 o 
  -9   3   8      146.02      154.53      8.10 o 
  -8   3   8        6.08        2.13      3.37 o 
  -7   3   8      327.56      310.93      6.48 o 
  -6   3   8       32.82       29.67      1.81 o 
  -5   3   8      302.73      295.72      3.80 o 
  -4   3   8        1.52        0.17      0.60 o 
  -3   3   8      233.88      253.90      3.77 o 
  -2   3   8      529.25      575.74      7.23 o 
  -1   3   8      234.65      238.93      3.37 o 
   0   3   8       68.29       56.50      1.46 o 
   1   3   8      109.49      127.45      2.14 o 
   2   3   8      193.37      199.13      3.46 o 
   3   3   8      347.89      372.47      4.35 o 
   4   3   8      265.06      282.60      4.25 o 
   5   3   8       13.72       13.58      1.76 o 
   6   3   8        1.89        1.09      1.36 o 
   7   3   8       30.54       33.48      2.71 o 
   8   3   8        2.78        6.27      4.23 o 
   9   3   8       26.27       24.87      5.62 o 
 -10   4   8        0.75       -4.87      4.87 o 
  -9   4   8        0.03       -0.38      3.55 o 
  -8   4   8      115.47      120.14      6.55 o 
  -7   4   8      223.04      209.06      5.31 o 
  -6   4   8      108.73      110.98      3.15 o 
  -5   4   8      231.33      235.70      3.60 o 
  -4   4   8       35.49       36.09      1.25 o 
  -3   4   8       79.74       82.31      1.51 o 
  -2   4   8     1158.46     1220.54     13.25 o 
  -1   4   8      514.69      560.27      6.61 o 
   0   4   8      644.53      700.33      7.73 o 
   1   4   8       40.22       54.76      1.32 o 
   2   4   8      221.89      223.12      4.02 o 
   3   4   8       55.53       51.93      2.01 o 
   4   4   8       58.91       66.17      2.08 o 
   5   4   8      223.10      211.20      3.81 o 
   6   4   8       52.17       52.08      2.58 o 
   7   4   8       14.60       15.14      2.38 o 
   8   4   8        2.28        1.21      3.98 o 
   9   4   8       39.86       45.79      6.45 o 
 -10   5   8       32.10       35.94      5.42 o 
  -9   5   8      156.80      178.20      8.62 o 
  -8   5   8       63.36       64.90     10.48 o 
  -7   5   8      454.24      468.12     19.37 o 
  -6   5   8      100.27      108.03      3.20 o 
  -5   5   8      827.08      853.57      9.53 o 
  -4   5   8      502.95      535.18      6.26 o 
  -3   5   8      167.93      178.58      2.66 o 
  -2   5   8      120.69      115.95      2.40 o 
  -1   5   8        8.52       11.88      0.88 o 
   0   5   8      266.62      332.81      5.58 o 
   1   5   8      465.07      450.70      5.13 o 
   2   5   8       61.95       69.13      2.04 o 
   3   5   8      153.33      160.73      3.21 o 
   4   5   8        0.13       -1.12      1.12 o 
   5   5   8        0.00       -1.31      1.31 o 
   6   5   8        6.94        8.11      1.77 o 
   7   5   8        1.59       -0.71      2.27 o 
   8   5   8        0.13       -2.39      2.85 o 
   9   5   8       51.00       44.66      8.71 o 
 -10   6   8       12.17       10.35      4.56 o 
  -9   6   8       16.58       13.32      4.14 o 
  -8   6   8       16.59       13.48      3.68 o 
  -7   6   8        0.19       -2.44      2.44 o 
  -6   6   8       10.78       11.21      1.61 o 
  -5   6   8      297.94      292.64      5.51 o 
  -4   6   8     1191.85     1202.10     13.73 o 
  -3   6   8        0.74        0.84      0.72 o 
  -2   6   8      204.26      201.43      3.43 o 
  -1   6   8        1.84        6.35      1.28 o 
   0   6   8      620.39      657.80      7.40 o 
   1   6   8      317.90      347.50      4.30 o 
   2   6   8      303.47      309.11      4.61 o 
   3   6   8        2.57        2.97      1.26 o 
   4   6   8       10.39        8.80      1.44 o 
   5   6   8        1.95        5.47      1.78 o 
   6   6   8       51.92       43.41      2.66 o 
   7   6   8        9.96        7.70      2.99 o 
   8   6   8        4.02        5.01      3.18 o 
   9   6   8       34.58       39.14      6.21 o 
 -10   7   8        6.81        8.48      4.53 o 
  -9   7   8       40.68       43.77      8.56 o 
  -8   7   8        0.53        5.76      3.44 o 
  -7   7   8       17.66       13.23      2.57 o 
  -6   7   8        2.90        1.32      1.45 o 
  -5   7   8        2.09        1.40      1.56 o 
  -4   7   8      127.52      123.35      2.85 o 
  -3   7   8      544.08      561.40      6.67 o 
  -2   7   8      643.27      664.65      8.21 o 
  -1   7   8        3.00        2.47      0.91 o 
   0   7   8        7.25        7.14      0.80 o 
   1   7   8       14.14        9.83      1.51 o 
   2   7   8      187.71      193.19      3.39 o 
   3   7   8        7.37        6.29      1.43 o 
   4   7   8       86.72       92.62      4.85 o 
   5   7   8       21.01       17.29      1.84 o 
   6   7   8       58.27       60.50      3.35 o 
   7   7   8        0.55       -1.81      2.77 o 
   8   7   8       16.58       21.45      3.74 o 
  -9   8   8        1.79       -0.19      3.69 o 
  -8   8   8       42.74       31.91      4.40 o 
  -7   8   8       74.45       80.10      6.10 o 
  -6   8   8      400.27      384.39      7.94 o 
  -5   8   8      258.33      242.83      5.48 o 
  -4   8   8       32.05       41.44      1.90 o 
  -3   8   8       93.94       97.05      2.31 o 
  -2   8   8       75.80       62.50      1.82 o 
  -1   8   8      191.49      184.11      3.29 o 
   0   8   8     1750.17     1735.12     19.24 o 
   1   8   8      154.52      159.66      3.16 o 
   2   8   8       27.52       33.22      2.63 o 
   3   8   8     1051.25     1039.66     12.91 o 
   4   8   8      299.21      303.81      5.63 o 
   5   8   8       88.64       96.77      3.15 o 
   6   8   8       59.00       51.04      3.17 o 
   7   8   8       40.91       38.71      4.23 o 
   8   8   8        0.14       -0.47      3.18 o 
  -9   9   8        0.00        3.27      3.94 o 
  -8   9   8        9.07        4.83      3.63 o 
  -7   9   8       13.21       12.80      2.71 o 
  -6   9   8      130.24      127.75      6.08 o 
  -5   9   8       56.28       53.91      6.20 o 
  -4   9   8      249.37      253.40      5.67 o 
  -3   9   8       11.37       14.89      1.13 o 
  -2   9   8      556.36      576.86      8.32 o 
  -1   9   8      303.17      309.65      5.03 o 
   0   9   8       64.28       63.01      2.04 o 
   1   9   8       67.29       66.08      3.26 o 
   2   9   8      669.90      686.82      9.19 o 
   3   9   8      209.70      219.46      4.62 o 
   4   9   8        0.58       -1.24      1.56 o 
   5   9   8        1.03        1.35      1.78 o 
   6   9   8        2.34        3.22      2.40 o 
   7   9   8       17.08       15.57      3.83 o 
   8   9   8        4.67        0.22      3.41 o 
  -9  10   8        5.95        3.56      3.93 o 
  -8  10   8        8.77        2.26      3.60 o 
  -7  10   8        3.63        5.33      2.75 o 
  -6  10   8       29.37       32.97      3.22 o 
  -5  10   8      129.52      121.06      4.93 o 
  -4  10   8       84.13       72.93      3.26 o 
  -3  10   8      720.28      661.75      9.63 o 
  -2  10   8      115.25       96.96      2.90 o 
  -1  10   8       46.56       37.16      1.49 o 
   0  10   8        1.21        5.11      1.09 o 
   1  10   8       73.12       76.19      5.39 o 
   2  10   8      131.25      133.50      3.61 o 
   3  10   8      125.19      126.57      3.66 o 
   4  10   8       26.88       28.73      2.52 o 
   5  10   8      173.92      155.37      4.79 o 
   6  10   8      114.66      118.00      6.04 o 
   7  10   8      156.65      168.40      7.55 o 
   8  10   8        0.83       -2.57      3.43 o 
  -9  11   8        8.01       15.49      4.62 o 
  -8  11   8        0.21       -3.31      3.31 o 
  -7  11   8       32.51       31.01      4.52 o 
  -6  11   8      104.51      109.36      5.17 o 
  -5  11   8       22.38       22.92      2.91 o 
  -4  11   8        5.92       -0.51      2.21 o 
  -3  11   8      226.37      215.43      4.82 o 
  -2  11   8       25.53       18.32      1.88 o 
  -1  11   8       72.92       73.86      3.19 o 
   0  11   8      585.63      554.89      9.59 o 
   1  11   8      167.82      161.82      3.80 o 
   2  11   8      372.06      378.47      8.60 o 
   3  11   8        0.97        0.33      1.79 o 
   4  11   8      232.77      240.45      6.56 o 
   5  11   8        3.34        6.75      2.48 o 
   6  11   8       20.44       19.98      3.72 o 
   7  11   8       35.34       32.74      4.96 o 
  -8  12   8        1.83        2.66      3.73 o 
  -7  12   8        0.22       -2.46      2.46 o 
  -6  12   8        1.61       -2.37      2.37 o 
  -5  12   8      175.11      165.88      6.13 o 
  -4  12   8       64.04       53.57      3.72 o 
  -3  12   8      322.86      292.62      6.65 o 
  -2  12   8       14.04        9.85      2.06 o 
  -1  12   8      994.59      913.37     14.51 o 
   0  12   8       69.75       58.91      3.17 o 
   1  12   8     1049.13     1007.18     15.92 o 
   2  12   8        1.19        1.51      2.03 o 
   3  12   8      118.97      118.84      4.69 o 
   4  12   8        8.95       11.79      2.59 o 
   5  12   8        0.29       -0.42      2.26 o 
   6  12   8        8.48        8.82      3.49 o 
   7  12   8        0.04        5.27      3.59 o 
  -8  13   8        8.35        7.68      4.39 o 
  -7  13   8        0.24       -0.16      2.68 o 
  -6  13   8        4.30        7.27      2.78 o 
  -5  13   8      271.16      277.64      8.05 o 
  -4  13   8        1.94       -1.54      2.15 o 
  -3  13   8      203.77      225.22      5.94 o 
  -2  13   8       42.84       36.74      2.76 o 
  -1  13   8        9.36        8.30      2.13 o 
   0  13   8       69.52       63.52      4.44 o 
   1  13   8       14.75       17.30      2.47 o 
   2  13   8      291.37      322.85      7.60 o 
   3  13   8        1.56        0.63      2.16 o 
   4  13   8        4.72        8.38      2.64 o 
   5  13   8       42.16       52.71      4.60 o 
   6  13   8        7.17        8.14      3.56 o 
   7  13   8        3.69        1.55      3.40 o 
  -7  14   8        1.50        1.97      2.85 o 
  -6  14   8       81.71       73.38      4.67 o 
  -5  14   8        7.09        6.30      2.89 o 
  -4  14   8       15.11       13.80      2.93 o 
  -3  14   8      138.80      130.43      6.82 o 
  -2  14   8      210.27      196.19      5.58 o 
  -1  14   8      170.25      195.98      5.74 o 
   0  14   8        0.69       -0.10      1.90 o 
   1  14   8       36.35       37.41      4.53 o 
   2  14   8      154.93      160.16      5.54 o 
   3  14   8       12.84        6.85      2.47 o 
   4  14   8        9.20        9.24      3.43 o 
   5  14   8       39.07       34.05      5.65 o 
   6  14   8       41.64       60.06      7.25 o 
  -7  15   8        6.07        3.24      3.21 o 
  -6  15   8       13.57       14.66      4.20 o 
  -5  15   8        8.79        8.85      3.06 o 
  -4  15   8       26.22       26.57      3.53 o 
  -3  15   8       63.04       59.95      6.06 o 
  -2  15   8       77.97       84.31      5.55 o 
  -1  15   8       16.83       21.51      2.65 o 
   0  15   8       30.07       28.91      2.88 o 
   1  15   8       35.19       37.67      3.14 o 
   2  15   8       42.20       41.53      3.43 o 
   3  15   8      117.26      129.80      7.27 o 
   4  15   8       60.69       59.05      6.20 o 
   5  15   8        0.28       -0.40      3.17 o 
   6  15   8       76.75       84.58      5.94 o 
  -6  16   8        0.05        1.66      3.78 o 
  -5  16   8      116.70      113.94      7.54 o 
  -4  16   8       53.28       63.77      5.07 o 
  -3  16   8       47.43       40.18      5.86 o 
  -2  16   8        0.01       -2.04      2.04 o 
  -1  16   8       45.14       45.83      3.44 o 
   0  16   8       68.27       61.87      3.68 o 
   1  16   8        2.21        1.19      2.28 o 
   2  16   8       23.06       22.91      3.49 o 
   3  16   8      232.59      246.24      7.95 o 
   4  16   8       17.50       16.26      3.81 o 
   5  16   8       28.92       23.73      4.16 o 
  -5  17   8        0.00        1.88      3.02 o 
  -4  17   8        8.48       13.41      3.33 o 
  -3  17   8       11.68       13.21      3.27 o 
  -2  17   8        6.39        5.49      2.94 o 
  -1  17   8        7.48        5.54      2.44 o 
   0  17   8       44.93       49.39      3.68 o 
   1  17   8       33.57       39.49      4.35 o 
   2  17   8       28.29       27.15      3.79 o 
   3  17   8        1.40        5.70      3.41 o 
   4  17   8       15.11       26.69      4.33 o 
  -4  18   8        1.37        1.38      4.48 o 
  -3  18   8       14.63       20.24      3.94 o 
  -2  18   8        1.55       -0.72      2.93 o 
  -1  18   8        2.37       -2.33      2.33 o 
   0  18   8        2.60        2.74      2.62 o 
   1  18   8       62.76       64.52      4.22 o 
   2  18   8       29.41       32.45      5.50 o 
   3  18   8        1.03        4.51      3.63 o 
  -3  19   8       65.32       83.17      5.67 o 
  -2  19   8       21.66       18.62      5.00 o 
  -1  19   8        0.00       -2.45      2.45 o 
   0  19   8       11.97       11.07      4.79 o 
   1  19   8       18.34       22.36      4.83 o 
   2  19   8        6.26       10.30      3.91 o 
  -9   0   9        1.44        1.34      4.87 o 
  -7   0   9      250.14      239.31      7.65 o 
  -5   0   9       52.57       55.76      2.33 o 
  -3   0   9       40.71       52.49      5.49 o 
  -1   0   9      407.72      441.65     16.17 o 
   1   0   9     1932.68     1849.27     28.74 o 
   3   0   9       82.85       81.14      3.27 o 
   5   0   9      837.63      815.22     13.22 o 
   7   0   9       33.08       43.89      5.21 o 
   9   0   9      255.70      269.79     18.14 o 
 -10   1   9       18.47       14.80      4.57 o 
  -9   1   9      122.52      129.11     10.54 o 
  -8   1   9       89.79       80.71      6.77 o 
  -7   1   9        0.25       -1.87      1.87 o 
  -6   1   9      415.62      407.58      6.98 o 
  -5   1   9      267.56      257.53      3.57 o 
  -4   1   9      480.62      468.64      5.90 o 
  -3   1   9     1983.31     2077.25     40.56 o 
  -2   1   9        2.17       -1.47      1.87 o 
  -1   1   9      289.86      304.31      6.27 o 
   0   1   9      511.36      494.65      6.24 o 
   1   1   9        2.46        1.04      0.92 o 
   2   1   9        7.62        8.85      0.83 o 
   3   1   9      318.59      327.81      4.61 o 
   4   1   9        0.93        2.39      1.13 o 
   5   1   9        3.17        0.09      1.34 o 
   6   1   9       54.34       60.10      2.79 o 
   7   1   9      182.75      194.77      6.43 o 
   8   1   9       48.03       67.31      6.52 o 
   9   1   9        0.36       -4.31      4.89 o 
 -10   2   9       74.01       74.75      6.51 o 
  -9   2   9       22.96       19.57      4.20 o 
  -8   2   9       65.77       60.71      4.82 o 
  -7   2   9      151.87      166.05      4.58 o 
  -6   2   9      688.74      695.40     10.55 o 
  -5   2   9      604.72      587.28      6.72 o 
  -4   2   9       53.71       46.26      1.16 o 
  -3   2   9      330.67      316.63      5.38 o 
  -2   2   9      115.44      117.23     10.34 o 
  -1   2   9       58.76       36.32      1.33 o 
   0   2   9      329.72      326.16      4.58 o 
   1   2   9        8.91        6.55      1.02 o 
   2   2   9      300.01      303.88      4.12 o 
   3   2   9       84.49       80.07      2.25 o 
   4   2   9       97.45       86.45      2.42 o 
   5   2   9      259.59      255.10      4.32 o 
   6   2   9      431.77      428.56      7.13 o 
   7   2   9       22.73       26.22      3.77 o 
   8   2   9       20.83       15.08      4.69 o 
   9   2   9       29.88       34.69      6.15 o 
 -10   3   9      100.76      112.60      7.55 o 
  -9   3   9        5.81        6.03      3.73 o 
  -8   3   9       56.76       62.75      4.90 o 
  -7   3   9      969.30      963.20     14.48 o 
  -6   3   9      353.21      339.33      5.78 o 
  -5   3   9       10.70       10.70      0.95 o 
  -4   3   9      319.95      292.23      3.36 o 
  -3   3   9     1834.48     1852.55     21.62 o 
  -2   3   9       41.88       40.54      1.71 o 
  -1   3   9       56.63       52.45      1.76 o 
   0   3   9      131.39      123.97      2.52 o 
   1   3   9     1344.23     1381.15     17.14 o 
   2   3   9      189.00      204.74      3.80 o 
   3   3   9       16.49       17.94      1.32 o 
   4   3   9      213.89      204.14      3.61 o 
   5   3   9       58.24       51.53      2.64 o 
   6   3   9       54.97       56.98      3.56 o 
   7   3   9       65.71       65.48      4.12 o 
   8   3   9        3.82        5.61      4.44 o 
 -10   4   9       43.37       41.68      5.64 o 
  -9   4   9      184.24      172.77      8.36 o 
  -8   4   9        0.20       -0.76      2.93 o 
  -7   4   9       32.36       36.22      2.58 o 
  -6   4   9        5.64        3.13      1.39 o 
  -5   4   9        0.03       -0.84      0.84 o 
  -4   4   9       14.37       15.38      0.83 o 
  -3   4   9      196.21      187.78      3.21 o 
  -2   4   9       79.87       83.76      1.94 o 
  -1   4   9       49.46       55.97      1.46 o 
   0   4   9       15.79       17.54      1.04 o 
   1   4   9       10.54       14.27      1.40 o 
   2   4   9      236.14      245.53      3.36 o 
   3   4   9      162.57      151.54      3.88 o 
   4   4   9       49.16       50.74      1.95 o 
   5   4   9       30.85       24.84      1.85 o 
   6   4   9       53.97       54.56      3.07 o 
   7   4   9      109.01      107.93      4.95 o 
   8   4   9       44.19       38.81      5.74 o 
 -10   5   9       47.92       43.90      5.70 o 
  -9   5   9       26.15       26.35      4.71 o 
  -8   5   9      217.69      226.26      8.84 o 
  -7   5   9      409.09      388.83      6.82 o 
  -6   5   9      213.52      206.26      4.02 o 
  -5   5   9       81.87       80.52      2.32 o 
  -4   5   9      350.18      343.44      4.10 o 
  -3   5   9       11.86       20.92      1.86 o 
  -2   5   9        0.11        0.08      0.64 o 
  -1   5   9       16.76       19.44      1.53 o 
   0   5   9      177.45      181.00      3.20 o 
   1   5   9       49.04       54.41      1.69 o 
   2   5   9       38.93       40.92      1.43 o 
   3   5   9      336.96      369.27      5.88 o 
   4   5   9      266.72      261.88      4.61 o 
   5   5   9      131.91      133.04      4.20 o 
   6   5   9      102.95      115.52      4.21 o 
   7   5   9       74.30       72.15      4.88 o 
   8   5   9        4.26        1.03      3.16 o 
  -9   6   9        5.03        2.59      3.78 o 
  -8   6   9       12.33        9.93      3.43 o 
  -7   6   9       38.70       42.17      4.18 o 
  -6   6   9       25.06       21.43      2.75 o 
  -5   6   9        4.25        2.87      1.44 o 
  -4   6   9        0.92        2.10      0.87 o 
  -3   6   9       31.19       33.86      1.30 o 
  -2   6   9      151.00      164.27      2.90 o 
  -1   6   9      354.75      352.36      5.16 o 
   0   6   9        5.01        4.27      0.89 o 
   1   6   9       11.22       13.52      1.06 o 
   2   6   9        0.03       -0.65      0.89 o 
   3   6   9      594.01      557.25      8.66 o 
   4   6   9        9.98       11.11      1.64 o 
   5   6   9       28.44       25.81      2.39 o 
   6   6   9        1.59        0.51      1.98 o 
   7   6   9        4.39        5.12      4.22 o 
   8   6   9       56.47       58.16      5.04 o 
  -9   7   9      113.14      127.92      8.51 o 
  -8   7   9        1.48       -0.52      2.99 o 
  -7   7   9       47.89       43.30      3.49 o 
  -6   7   9       99.34       93.80      3.28 o 
  -5   7   9       54.47       46.96      2.49 o 
  -4   7   9        0.11        0.08      0.93 o 
  -3   7   9      165.88      175.24      3.49 o 
  -2   7   9        0.99        0.08      0.87 o 
  -1   7   9      433.40      415.61      5.78 o 
   0   7   9       77.66       67.98      2.03 o 
   1   7   9      597.19      545.98      6.56 o 
   2   7   9        0.97       -0.36      0.91 o 
   3   7   9        1.81        3.46      1.47 o 
   4   7   9      245.14      256.70      5.67 o 
   5   7   9        4.56        3.99      1.94 o 
   6   7   9       34.41       33.58      2.93 o 
   7   7   9       17.56       23.89      3.76 o 
   8   7   9       17.94       15.82      3.99 o 
  -9   8   9        2.38        4.46      3.99 o 
  -8   8   9        2.71       -1.95      5.18 o 
  -7   8   9       67.19       72.10      4.16 o 
  -6   8   9       11.50        6.23      3.09 o 
  -5   8   9       70.31       67.08      3.00 o 
  -4   8   9       10.79       12.15      2.26 o 
  -3   8   9      123.83      116.34      4.00 o 
  -2   8   9       11.99       11.60      1.31 o 
  -1   8   9       10.51       13.14      1.26 o 
   0   8   9       93.93      100.06      3.06 o 
   1   8   9     1161.44     1127.25     16.14 o 
   2   8   9      615.87      580.27     11.38 o 
   3   8   9       96.02       95.76      3.41 o 
   4   8   9      113.05      127.59      4.72 o 
   5   8   9       76.84       69.56      3.32 o 
   6   8   9       90.69       92.11      4.01 o 
   7   8   9        4.10       10.58      4.68 o 
   8   8   9       69.29       75.53      5.69 o 
  -9   9   9       28.48       25.99      6.41 o 
  -8   9   9       71.24       72.26      5.91 o 
  -7   9   9       29.53       33.27      5.82 o 
  -6   9   9       42.55       35.91      3.81 o 
  -5   9   9      145.34      127.04      5.56 o 
  -4   9   9        9.49        4.58      1.64 o 
  -3   9   9       61.11       65.38      2.47 o 
  -2   9   9       51.49       41.88      2.02 o 
  -1   9   9      210.90      190.94      3.37 o 
   0   9   9       42.30       56.75      3.23 o 
   1   9   9      183.14      178.39      4.16 o 
   2   9   9     1130.17     1061.86     14.49 o 
   3   9   9       49.72       44.41      3.00 o 
   4   9   9        0.03       -1.88      1.88 o 
   5   9   9        4.62        5.43      2.19 o 
   6   9   9       53.72       50.46      3.74 o 
   7   9   9       58.93       65.00      5.16 o 
  -9  10   9        4.36        1.11      4.09 o 
  -8  10   9       24.00       26.79      5.85 o 
  -7  10   9       78.95       77.80      3.95 o 
  -6  10   9      362.44      375.43      9.30 o 
  -5  10   9       81.44       60.26      3.68 o 
  -4  10   9       35.96       26.43      2.33 o 
  -3  10   9       60.59       57.60      2.50 o 
  -2  10   9      278.49      284.77      5.42 o 
  -1  10   9      917.58      873.83     13.61 o 
   0  10   9      336.50      319.20      6.73 o 
   1  10   9      315.45      308.85      6.82 o 
   2  10   9       39.29       43.16      5.76 o 
   3  10   9       22.68       18.29      2.54 o 
   4  10   9        3.45        3.19      2.50 o 
   5  10   9       87.57       87.02      3.90 o 
   6  10   9        2.07        4.04      6.04 o 
   7  10   9        6.23        1.62      5.90 o 
  -8  11   9        8.37        4.58      3.91 o 
  -7  11   9       76.06       74.15      4.72 o 
  -6  11   9        9.75        8.97      2.72 o 
  -5  11   9       69.52       65.43      4.01 o 
  -4  11   9        0.50       -0.18      2.11 o 
  -3  11   9       52.96       40.77      2.69 o 
  -2  11   9      124.98      138.82      3.86 o 
  -1  11   9      131.23      122.96      5.26 o 
   0  11   9      100.54       84.80      3.59 o 
   1  11   9      170.63      155.58      4.90 o 
   2  11   9      624.00      531.35     10.04 o 
   3  11   9        6.45        6.22      3.05 o 
   4  11   9      120.55      123.08      4.88 o 
   5  11   9        0.03       -1.60      2.69 o 
   6  11   9        5.47        5.59      3.22 o 
   7  11   9       31.22       31.06      4.97 o 
  -8  12   9        9.60        9.26      4.27 o 
  -7  12   9       13.81       16.29      3.39 o 
  -6  12   9       11.36       15.86      3.70 o 
  -5  12   9      289.46      270.26      7.90 o 
  -4  12   9      117.77      101.31      4.85 o 
  -3  12   9       23.49       26.10      2.47 o 
  -2  12   9        9.05        5.67      2.02 o 
  -1  12   9      734.87      711.61     12.04 o 
   0  12   9      213.63      186.02      5.26 o 
   1  12   9        0.70        2.14      1.98 o 
   2  12   9      106.50       93.99      4.12 o 
   3  12   9       47.26       35.60      3.20 o 
   4  12   9      118.19      115.41      4.96 o 
   5  12   9        8.07        5.20      2.56 o 
   6  12   9       46.96       48.74      6.33 o 
  -7  13   9        3.75        6.72      3.16 o 
  -6  13   9        0.02       -2.53      2.53 o 
  -5  13   9       15.63       18.00      3.20 o 
  -4  13   9        5.37        6.03      2.66 o 
  -3  13   9       23.82       21.42      2.48 o 
  -2  13   9        8.69       11.24      2.20 o 
  -1  13   9       89.79       84.87      3.75 o 
   0  13   9        0.23       -1.00      1.84 o 
   1  13   9       11.28        8.64      2.27 o 
   2  13   9      172.45      169.75      5.46 o 
   3  13   9       33.55       37.57      5.34 o 
   4  13   9       93.43      107.06      5.31 o 
   5  13   9       60.54       64.66      4.99 o 
   6  13   9        2.12       -0.62      6.11 o 
  -7  14   9        5.34        5.02      3.13 o 
  -6  14   9        5.96        6.50      3.01 o 
  -5  14   9       13.77       11.22      4.07 o 
  -4  14   9       12.67        9.56      2.95 o 
  -3  14   9        6.78        5.15      2.13 o 
  -2  14   9       80.63       90.89      4.02 o 
  -1  14   9       36.50       30.10      2.82 o 
   0  14   9       22.75       20.57      2.65 o 
   1  14   9        2.28        0.57      2.06 o 
   2  14   9       29.26       28.19      2.98 o 
   3  14   9       91.55      100.03      6.64 o 
   4  14   9       20.87       20.36      4.26 o 
   5  14   9        4.64        6.29      3.55 o 
   6  14   9       29.62       34.13      4.64 o 
  -6  15   9        1.94       -0.39      3.49 o 
  -5  15   9       10.13       12.55      3.25 o 
  -4  15   9      101.19      105.29      5.47 o 
  -3  15   9       54.00       48.27      3.93 o 
  -2  15   9       95.17      102.99      4.45 o 
  -1  15   9      148.73      138.69      5.10 o 
   0  15   9       99.48      101.97      4.47 o 
   1  15   9        0.94        0.70      2.09 o 
   2  15   9       29.95       23.31      2.98 o 
   3  15   9      204.51      203.57      6.63 o 
   4  15   9       44.66       49.14      4.75 o 
   5  15   9        9.05       10.04      3.66 o 
  -6  16   9        2.46        7.12      4.36 o 
  -5  16   9        3.72        0.03      2.95 o 
  -4  16   9      136.19      147.41      6.68 o 
  -3  16   9        7.06        6.44      3.67 o 
  -2  16   9       58.54       58.81      3.72 o 
  -1  16   9       61.58       61.27      3.76 o 
   0  16   9       19.57       21.09      2.87 o 
   1  16   9        0.43       -0.29      2.30 o 
   2  16   9        0.02       -1.41      2.34 o 
   3  16   9       33.26       26.90      3.43 o 
   4  16   9       27.11       40.70      4.66 o 
  -5  17   9        6.60        3.98      3.14 o 
  -4  17   9        0.38       -1.79      2.94 o 
  -3  17   9        0.01       -0.30      3.87 o 
  -2  17   9        2.35        2.74      2.69 o 
  -1  17   9        2.00       -0.47      2.27 o 
   0  17   9       20.33       19.97      3.01 o 
   1  17   9       27.96       27.52      3.33 o 
   2  17   9        6.21        3.99      2.81 o 
   3  17   9        5.00        9.65      3.55 o 
  -4  18   9        3.10        1.63      3.13 o 
  -3  18   9       41.38       44.08      4.54 o 
  -2  18   9       98.81      108.57      6.00 o 
  -1  18   9        0.34        2.79      2.54 o 
   0  18   9        0.92        1.34      2.77 o 
   1  18   9        8.79       14.88      3.08 o 
   2  18   9        3.66        8.80      3.48 o 
  -2  19   9       14.38       22.81      4.13 o 
  -1  19   9        9.20       10.29      3.09 o 
   0  19   9        0.02        3.16      3.43 o 
   1  19   9       32.43       39.36      4.77 o 
 -10   0  10       29.73       34.27      7.51 o 
  -8   0  10       76.91       78.94      7.46 o 
  -6   0  10      497.06      445.39     10.42 o 
  -4   0  10        3.23        2.57      1.29 o 
  -2   0  10       43.27       45.08      5.41 o 
   0   0  10      460.41      423.88      8.03 o 
   2   0  10       12.16       15.22      1.66 o 
   4   0  10       23.01       24.25      2.71 o 
   6   0  10       32.97       28.01      3.24 o 
   8   0  10       62.58       66.16     10.10 o 
 -10   1  10        5.74        2.86      4.12 o 
  -9   1  10        0.00        0.58      4.60 o 
  -8   1  10       21.62       19.63      3.91 o 
  -7   1  10       69.15       63.34      4.06 o 
  -6   1  10      775.02      761.80     11.25 o 
  -5   1  10       99.13      100.43      2.05 o 
  -4   1  10      675.83      643.51      7.73 o 
  -3   1  10        6.06        5.59      2.79 o 
  -2   1  10       33.49       36.45      3.67 o 
  -1   1  10       58.09       66.00      1.49 o 
   0   1  10      423.71      403.78      5.49 o 
   1   1  10       29.19       23.20      1.28 o 
   2   1  10      124.80      131.36      2.35 o 
   3   1  10        2.65        3.40      1.04 o 
   4   1  10      172.91      174.21      4.03 o 
   5   1  10        1.27        0.02      1.50 o 
   6   1  10        2.24        1.58      1.70 o 
   7   1  10       73.05       75.37      3.70 o 
   8   1  10       67.57       75.13      7.39 o 
 -10   2  10       22.86       23.20      5.13 o 
  -9   2  10       16.92        6.38      3.71 o 
  -8   2  10        0.85        1.22      4.78 o 
  -7   2  10      585.57      595.88      9.82 o 
  -6   2  10      221.43      223.43      7.61 o 
  -5   2  10       39.41       41.96      1.36 o 
  -4   2  10      409.41      379.46      5.77 o 
  -3   2  10      255.30      249.29      4.50 o 
  -2   2  10     1274.23     1296.09     21.17 o 
  -1   2  10      490.58      488.24      6.06 o 
   0   2  10      271.61      273.07      3.74 o 
   1   2  10      170.92      162.76      2.97 o 
   2   2  10       31.65       34.58      1.75 o 
   3   2  10       46.18       43.93      1.53 o 
   4   2  10       95.83       84.54      3.58 o 
   5   2  10       12.43       12.55      1.91 o 
   6   2  10       14.77       18.08      2.14 o 
   7   2  10       22.08       23.76      2.72 o 
   8   2  10       30.15       38.01      6.32 o 
 -10   3  10       58.21       77.90     10.41 o 
  -9   3  10       53.19       52.32      5.13 o 
  -8   3  10        9.32        7.53      5.99 o 
  -7   3  10       29.13       25.51      2.21 o 
  -6   3  10        2.12        1.91      1.31 o 
  -5   3  10      131.92      129.65      2.43 o 
  -4   3  10      710.07      669.73      7.18 o 
  -3   3  10       24.48       24.01      1.02 o 
  -2   3  10      172.28      156.65      3.46 o 
  -1   3  10      151.69      145.09      2.60 o 
   0   3  10       12.89       14.45      1.01 o 
   1   3  10        8.43        5.10      1.01 o 
   2   3  10        5.12        3.56      0.80 o 
   3   3  10        2.69        0.55      1.02 o 
   4   3  10      143.23      141.43      3.68 o 
   5   3  10      208.74      205.06      4.59 o 
   6   3  10      121.46      118.83      3.79 o 
   7   3  10        8.15        6.29      2.39 o 
   8   3  10       76.99       86.82      7.70 o 
  -9   4  10       50.26       61.41      6.52 o 
  -8   4  10       34.80       33.37      4.31 o 
  -7   4  10        4.75        4.64      1.75 o 
  -6   4  10      732.82      750.43     10.38 o 
  -5   4  10       88.91      105.55      2.46 o 
  -4   4  10        3.03        3.25      0.68 o 
  -3   4  10      606.29      594.16      7.83 o 
  -2   4  10      606.28      574.08      7.56 o 
  -1   4  10      201.71      205.06      3.02 o 
   0   4  10        1.89        1.57      0.80 o 
   1   4  10       95.79       99.57      2.41 o 
   2   4  10        1.06        0.08      0.79 o 
   3   4  10        0.69       -0.89      1.25 o 
   4   4  10       15.76       18.96      2.17 o 
   5   4  10       77.51       75.49      2.98 o 
   6   4  10        0.86        1.95      2.01 o 
   7   4  10        2.23       -0.94      2.51 o 
   8   4  10       19.16       17.35      5.30 o 
  -9   5  10        7.12        8.99      3.90 o 
  -8   5  10      144.19      142.22      7.25 o 
  -7   5  10       68.72       66.44      3.19 o 
  -6   5  10       38.24       34.61      1.88 o 
  -5   5  10       70.99       68.36      2.39 o 
  -4   5  10      555.59      523.04      5.68 o 
  -3   5  10       36.11       42.38      2.08 o 
  -2   5  10       27.46       30.05      1.27 o 
  -1   5  10      239.47      228.71      3.42 o 
   0   5  10       65.68       65.89      2.01 o 
   1   5  10        0.06       -0.66      0.97 o 
   2   5  10       61.64       66.75      2.26 o 
   3   5  10       96.73       84.45      3.61 o 
   4   5  10       22.83       21.53      2.79 o 
   5   5  10       50.20       53.24      3.29 o 
   6   5  10      159.28      162.93      5.09 o 
   7   5  10        4.35        7.70      3.30 o 
   8   5  10       69.59       62.03      7.24 o 
  -9   6  10      136.13      152.55      8.32 o 
  -8   6  10        3.20        3.07      3.21 o 
  -7   6  10       22.38       18.28      2.83 o 
  -6   6  10       87.36       84.50      3.06 o 
  -5   6  10       53.31       51.76      2.57 o 
  -4   6  10      663.88      660.20      8.20 o 
  -3   6  10        6.79        3.55      1.00 o 
  -2   6  10      185.23      194.48      4.24 o 
  -1   6  10      406.34      383.44      5.34 o 
   0   6  10        2.02        0.96      0.88 o 
   1   6  10       19.62       15.46      1.11 o 
   2   6  10       99.12       99.45      3.09 o 
   3   6  10       79.31       79.71      3.52 o 
   4   6  10      216.16      214.89      5.16 o 
   5   6  10        0.01       -1.78      1.78 o 
   6   6  10       23.06       29.62      4.26 o 
   7   6  10        0.34       -0.32      3.12 o 
   8   6  10       60.04       66.64      7.91 o 
  -9   7  10        9.51       11.26      4.20 o 
  -8   7  10       13.86        6.71      3.62 o 
  -7   7  10        2.03       -2.56      2.75 o 
  -6   7  10       12.24       12.45      2.06 o 
  -5   7  10       10.17        7.48      1.71 o 
  -4   7  10      107.51      108.57      2.99 o 
  -3   7  10      430.11      383.90      5.05 o 
  -2   7  10        5.44        1.49      0.97 o 
  -1   7  10      523.09      521.11      9.59 o 
   0   7  10        0.68        1.30      1.06 o 
   1   7  10      525.84      496.59      6.36 o 
   2   7  10      448.66      419.25      8.12 o 
   3   7  10      133.44      121.89      4.36 o 
   4   7  10       26.71       28.70      4.18 o 
   5   7  10       17.00       14.25      2.44 o 
   6   7  10       48.47       53.18      3.37 o 
   7   7  10       20.16       22.41      4.28 o 
  -9   8  10       11.71       20.88      8.11 o 
  -8   8  10      141.81      150.66     14.45 o 
  -7   8  10       90.97      101.23      4.90 o 
  -6   8  10       21.89       20.76      3.57 o 
  -5   8  10        6.34        3.29      1.78 o 
  -4   8  10      163.87      141.89      3.56 o 
  -3   8  10      132.98      114.94      3.09 o 
  -2   8  10       61.82       53.34      2.22 o 
  -1   8  10      504.18      458.79      8.19 o 
   0   8  10       59.20       72.19      3.08 o 
   1   8  10       58.24       47.68      2.75 o 
   2   8  10        6.98        5.53      2.47 o 
   3   8  10      146.86      138.38      4.71 o 
   4   8  10       45.19       42.73      3.12 o 
   5   8  10       78.12       76.77      3.60 o 
   6   8  10        8.55        9.59      2.54 o 
   7   8  10       68.54       69.63      8.26 o 
  -9   9  10        0.24       -0.37      3.99 o 
  -8   9  10        6.85       -0.22      6.68 o 
  -7   9  10        0.29       -1.50      2.08 o 
  -6   9  10      195.39      200.94      6.53 o 
  -5   9  10        0.82        2.05      1.76 o 
  -4   9  10       21.67       21.68      2.21 o 
  -3   9  10      662.40      599.20      8.86 o 
  -2   9  10       38.13       41.51      2.41 o 
  -1   9  10       38.21       28.89      2.20 o 
   0   9  10        0.35        1.37      1.69 o 
   1   9  10      445.43      411.29      8.10 o 
   2   9  10      716.01      677.43     17.38 o 
   3   9  10       26.80       19.32      2.60 o 
   4   9  10       26.67       22.84      2.84 o 
   5   9  10      249.52      253.44      6.35 o 
   6   9  10      209.29      199.66      7.41 o 
   7   9  10       53.10       65.48      5.29 o 
  -8  10  10        0.67       -1.82      3.75 o 
  -7  10  10      118.75      137.17      5.14 o 
  -6  10  10        0.29        0.74      2.38 o 
  -5  10  10        1.21       -2.11      2.11 o 
  -4  10  10       74.96       60.38      2.64 o 
  -3  10  10       34.88       21.67      1.83 o 
  -2  10  10      173.61      167.06      4.05 o 
  -1  10  10       13.73       10.96      2.00 o 
   0  10  10      103.15      111.17      4.05 o 
   1  10  10      209.71      186.60      5.32 o 
   2  10  10      192.54      193.57      5.64 o 
   3  10  10      217.75      198.04      5.82 o 
   4  10  10       19.71       17.92      2.76 o 
   5  10  10        5.39        3.41      2.31 o 
   6  10  10        0.73        4.30      3.42 o 
   7  10  10        3.10       -0.60      3.36 o 
  -8  11  10        2.19        1.45      3.75 o 
  -7  11  10        9.69        7.79      2.58 o 
  -6  11  10       14.32       15.34      3.06 o 
  -5  11  10       74.05       72.94      6.90 o 
  -4  11  10      135.00      127.37      5.29 o 
  -3  11  10      137.10      134.05      4.98 o 
  -2  11  10       57.05       56.62      2.96 o 
  -1  11  10      253.71      257.72      6.80 o 
   0  11  10      523.85      518.58      9.64 o 
   1  11  10        4.63        6.02      2.51 o 
   2  11  10       67.18       67.79      3.61 o 
   3  11  10      474.23      446.20     13.05 o 
   4  11  10       60.72       63.42      3.85 o 
   5  11  10        1.11       -1.13      2.11 o 
   6  11  10        3.68        2.83      3.35 o 
  -7  12  10        2.35        1.22      3.02 o 
  -6  12  10       46.42       47.73      6.45 o 
  -5  12  10       17.52       19.64      3.66 o 
  -4  12  10        6.79        4.65      2.49 o 
  -3  12  10      111.22      124.66      4.43 o 
  -2  12  10       17.66       24.14      2.50 o 
  -1  12  10        6.16        4.96      1.93 o 
   0  12  10        0.19        0.33      1.91 o 
   1  12  10       51.95       56.87      4.29 o 
   2  12  10       40.85       51.03      3.42 o 
   3  12  10       58.35       46.77      3.52 o 
   4  12  10       67.41       71.34      4.19 o 
   5  12  10       18.62       14.64      3.03 o 
   6  12  10        1.85        5.41      3.47 o 
  -7  13  10       41.57       52.51      4.57 o 
  -6  13  10        5.28        5.94      2.94 o 
  -5  13  10       80.17       85.66      4.80 o 
  -4  13  10       53.06       49.47      3.86 o 
  -3  13  10        0.51        2.01      2.00 o 
  -2  13  10       52.19       51.79      4.03 o 
  -1  13  10       67.78       66.23      3.50 o 
   0  13  10       40.39       40.22      3.01 o 
   1  13  10        0.76       -1.43      2.33 o 
   2  13  10       59.22       46.77      3.41 o 
   3  13  10        0.54       -2.21      2.21 o 
   4  13  10        0.18       -0.34      2.42 o 
   5  13  10       14.89       20.42      4.16 o 
   6  13  10        0.11        1.05      4.18 o 
  -6  14  10        0.06        1.78      2.93 o 
  -5  14  10        9.50       12.37      3.19 o 
  -4  14  10        6.32        4.50      3.76 o 
  -3  14  10       32.60       31.65      2.90 o 
  -2  14  10       11.01       13.00      2.44 o 
  -1  14  10        1.26        2.95      3.28 o 
   0  14  10       43.55       48.74      3.32 o 
   1  14  10        0.19        0.30      2.10 o 
   2  14  10      123.35      126.13      5.73 o 
   3  14  10        1.29        4.19      3.11 o 
   4  14  10        0.31        1.77      3.05 o 
   5  14  10       34.64       28.35      4.33 o 
  -6  15  10        4.46        2.25      3.07 o 
  -5  15  10        3.42       -0.89      2.92 o 
  -4  15  10       41.70       41.91      4.19 o 
  -3  15  10      108.30      127.01      4.98 o 
  -2  15  10       32.90       39.45      3.24 o 
  -1  15  10        3.30        0.21      2.23 o 
   0  15  10        4.74        3.50      2.26 o 
   1  15  10       12.30       14.91      2.72 o 
   2  15  10       13.36       17.92      2.93 o 
   3  15  10        0.53       -0.79      2.60 o 
   4  15  10        2.68       -1.91      6.53 o 
  -5  16  10        4.17        4.11      3.29 o 
  -4  16  10        0.88        0.74      2.96 o 
  -3  16  10       12.94        9.59      3.70 o 
  -2  16  10        2.21        0.59      2.98 o 
  -1  16  10      135.64      155.53      5.59 o 
   0  16  10        4.54        7.75      2.58 o 
   1  16  10        3.62        0.58      2.44 o 
   2  16  10        8.84        8.80      2.77 o 
   3  16  10        1.68       -1.53      2.64 o 
   4  16  10        0.02       -3.07      3.07 o 
  -4  17  10       64.61       68.76      5.09 o 
  -3  17  10       42.06       53.98      4.73 o 
  -2  17  10       44.07       39.75      3.62 o 
  -1  17  10        0.53        1.11      3.06 o 
   0  17  10       16.74        8.89      2.75 o 
   1  17  10        0.78        1.50      2.51 o 
   2  17  10       14.85       13.20      3.14 o 
   3  17  10        0.03       -2.82      3.09 o 
  -3  18  10        0.03       -0.39      3.19 o 
  -2  18  10        0.10       -2.55      2.55 o 
  -1  18  10        4.05        3.48      2.71 o 
   0  18  10        0.71        0.86      2.63 o 
   1  18  10        4.49        4.19      2.86 o 
  -9   0  11       13.22        8.93      5.23 o 
  -7   0  11      192.14      191.78      6.49 o 
  -5   0  11      427.42      413.29      7.35 o 
  -3   0  11     2187.01     2066.25     58.48 o 
  -1   0  11      419.84      411.73      7.53 o 
   1   0  11      357.85      358.86     11.16 o 
   3   0  11        1.38        3.78      2.73 o 
   5   0  11      129.88      140.79      5.76 o 
   7   0  11      153.14      172.35     12.78 o 
  -9   1  11       12.75       17.28      3.96 o 
  -8   1  11        1.29        2.79      2.92 o 
  -7   1  11        6.40        6.23      1.63 o 
  -6   1  11       60.20       54.47      2.25 o 
  -5   1  11     1390.36     1371.67     13.93 o 
  -4   1  11      144.28      133.71      3.20 o 
  -3   1  11       47.35       42.00      5.65 o 
  -2   1  11     1063.99     1036.37     32.79 o 
  -1   1  11      690.85      690.32      8.24 o 
   0   1  11      463.23      464.72      6.28 o 
   1   1  11      688.76      710.68      8.36 o 
   2   1  11        1.18        0.26      1.02 o 
   3   1  11      227.81      234.07      4.58 o 
   4   1  11        5.92        1.86      1.53 o 
   5   1  11       42.64       39.08      2.64 o 
   6   1  11       34.18       30.78      2.47 o 
   7   1  11       95.71       91.93      4.91 o 
   8   1  11        0.62        0.22      4.94 o 
  -9   2  11        5.72        4.54      3.65 o 
  -8   2  11       98.90      104.34      8.64 o 
  -7   2  11       85.13       88.21      3.26 o 
  -6   2  11       12.98        9.64      1.37 o 
  -5   2  11      611.58      577.07      6.14 o 
  -4   2  11        0.00       -1.14      1.30 o 
  -3   2  11       97.33      109.73      2.64 o 
  -2   2  11        0.50       -0.53      1.28 o 
  -1   2  11       95.39       80.18      2.52 o 
   0   2  11       82.16       81.97      1.97 o 
   1   2  11        4.13        6.85      1.46 o 
   2   2  11      241.86      232.93      4.85 o 
   3   2  11        9.94        9.73      1.57 o 
   4   2  11       78.94       67.55      2.76 o 
   5   2  11      344.33      348.93      6.41 o 
   6   2  11        2.02        3.07      1.84 o 
   7   2  11       20.43       21.19      2.90 o 
   8   2  11       36.04       44.34     12.80 o 
  -9   3  11       39.06       34.42      7.35 o 
  -8   3  11       54.06       58.29      4.83 o 
  -7   3  11        1.66        1.21      1.49 o 
  -6   3  11      292.85      287.85      5.08 o 
  -5   3  11      285.56      300.82      4.83 o 
  -4   3  11        0.30       -0.84      0.84 o 
  -3   3  11     1056.64     1038.08     16.80 o 
  -2   3  11      109.98      105.35      2.06 o 
  -1   3  11      429.85      416.39      5.02 o 
   0   3  11      153.20      155.15      2.78 o 
   1   3  11       76.44       64.12      2.37 o 
   2   3  11       63.43       62.74      2.58 o 
   3   3  11        1.06        0.51      1.38 o 
   4   3  11       31.66       29.73      2.19 o 
   5   3  11       80.71       82.54      3.26 o 
   6   3  11        1.08        3.10      2.10 o 
   7   3  11       17.55       23.15      3.60 o 
   8   3  11        7.04        7.50      4.66 o 
  -9   4  11      107.91      113.59      6.99 o 
  -8   4  11       28.55       37.77      4.31 o 
  -7   4  11       64.38       68.56      3.00 o 
  -6   4  11       40.71       32.73      1.91 o 
  -5   4  11      111.08      107.59      2.73 o 
  -4   4  11       26.78       22.06      0.88 o 
  -3   4  11       82.47       92.80      3.12 o 
  -2   4  11       15.89       15.59      1.11 o 
  -1   4  11      470.17      458.33      5.57 o 
   0   4  11       14.96       16.37      1.39 o 
   1   4  11        2.18        0.29      1.03 o 
   2   4  11       79.99       64.00      2.67 o 
   3   4  11       60.58       55.08      2.69 o 
   4   4  11      214.27      218.08      4.76 o 
   5   4  11      194.17      198.44      4.98 o 
   6   4  11        2.93       -1.78      2.06 o 
   7   4  11       44.06       50.57      4.64 o 
  -9   5  11        7.39       -0.52      3.76 o 
  -8   5  11       49.82       49.32      4.66 o 
  -7   5  11        0.18       -0.96      1.69 o 
  -6   5  11       11.38        8.44      1.36 o 
  -5   5  11      106.18       99.57      2.81 o 
  -4   5  11       12.98       10.94      1.01 o 
  -3   5  11      108.07      121.72      2.39 o 
  -2   5  11      332.55      334.10      4.92 o 
  -1   5  11       91.15       90.60      2.04 o 
   0   5  11      182.46      169.53      3.30 o 
   1   5  11      330.98      332.43      5.37 o 
   2   5  11      127.07      129.78      3.76 o 
   3   5  11       23.51       20.02      2.12 o 
   4   5  11        2.08        2.95      1.70 o 
   5   5  11      359.79      383.65      7.73 o 
   6   5  11       64.39       74.02      3.74 o 
   7   5  11       12.60       16.17      3.62 o 
  -9   6  11        4.65        7.16      3.98 o 
  -8   6  11       17.90       20.54      3.96 o 
  -7   6  11       60.66       51.58      5.02 o 
  -6   6  11      344.74      326.47      6.00 o 
  -5   6  11      330.22      308.85      6.17 o 
  -4   6  11       43.21       39.15      1.80 o 
  -3   6  11      249.79      223.10      4.29 o 
  -2   6  11      172.95      164.61      3.07 o 
  -1   6  11      841.24      819.79      9.92 o 
   0   6  11       18.88       15.22      1.40 o 
   1   6  11      190.22      197.61      4.94 o 
   2   6  11      141.50      150.81      4.59 o 
   3   6  11      321.49      318.25      7.19 o 
   4   6  11       82.52       78.24      3.44 o 
   5   6  11       19.70       17.98      2.49 o 
   6   6  11        3.01        1.40      2.27 o 
   7   6  11      161.47      173.56      8.85 o 
  -9   7  11        2.37       -1.59      3.79 o 
  -8   7  11       56.29       49.03      5.54 o 
  -7   7  11       73.70       67.98      4.17 o 
  -6   7  11        6.84       11.90      2.06 o 
  -5   7  11        0.40       -0.20      1.49 o 
  -4   7  11      706.13      613.16      8.75 o 
  -3   7  11      316.22      333.71      6.24 o 
  -2   7  11      266.95      226.15      4.26 o 
  -1   7  11        0.97        0.29      1.57 o 
   0   7  11     1555.16     1530.50     21.51 o 
   1   7  11       38.13       39.70      2.55 o 
   2   7  11       68.10       69.52      3.31 o 
   3   7  11       32.27       25.79      2.68 o 
   4   7  11      138.96      125.68      4.23 o 
   5   7  11        1.35        0.56      2.04 o 
   6   7  11       17.81       20.97      2.84 o 
   7   7  11        5.92        7.15      3.73 o 
  -8   8  11        1.20        1.81      3.54 o 
  -7   8  11        6.56        6.14      2.36 o 
  -6   8  11       81.36       86.80      4.51 o 
  -5   8  11       61.86       63.09      3.39 o 
  -4   8  11        0.26       -0.24      1.25 o 
  -3   8  11        1.38        1.14      1.27 o 
  -2   8  11      310.97      286.48      5.86 o 
  -1   8  11      509.19      462.63      8.24 o 
   0   8  11      383.54      370.31      7.30 o 
   1   8  11       49.61       53.06      3.85 o 
   2   8  11      635.03      610.70     10.87 o 
   3   8  11       24.30       26.94      2.74 o 
   4   8  11       68.80       57.44      3.55 o 
   5   8  11        1.94       -1.73      2.00 o 
   6   8  11       31.49       30.24      3.16 o 
   7   8  11        5.89        6.71      3.55 o 
  -8   9  11       15.23        6.94      3.89 o 
  -7   9  11       66.45       72.11      3.83 o 
  -6   9  11        0.10       -1.09      2.27 o 
  -5   9  11        0.29        0.56      2.15 o 
  -4   9  11        0.60        0.01      1.35 o 
  -3   9  11      429.21      432.14      7.04 o 
  -2   9  11       39.65       30.66      2.26 o 
  -1   9  11       94.90       90.03      3.48 o 
   0   9  11      814.06      737.36     15.32 o 
   1   9  11       56.10       50.10      3.09 o 
   2   9  11        5.38        7.59      2.19 o 
   3   9  11       14.90       10.26      2.39 o 
   4   9  11       42.59       38.69      4.23 o 
   5   9  11      101.81       99.65      4.21 o 
   6   9  11        1.88        2.79      2.77 o 
  -8  10  11        8.74        4.83      6.32 o 
  -7  10  11        1.89        4.54      2.44 o 
  -6  10  11       14.93       15.33      3.34 o 
  -5  10  11       28.41       21.45      2.90 o 
  -4  10  11        7.93        8.17      1.91 o 
  -3  10  11       21.03       14.36      1.74 o 
  -2  10  11       62.84       55.68      2.84 o 
  -1  10  11       31.41       33.11      2.77 o 
   0  10  11       43.23       33.72      2.60 o 
   1  10  11       32.24       31.43      2.68 o 
   2  10  11       62.66       62.34      3.47 o 
   3  10  11       13.00        9.50      2.50 o 
   4  10  11        1.50       -1.48      2.16 o 
   5  10  11       38.15       46.34      3.34 o 
   6  10  11        3.77       -1.86      3.01 o 
  -7  11  11       23.32       20.44      2.98 o 
  -6  11  11      161.14      186.74      6.78 o 
  -5  11  11        8.47        9.66      2.73 o 
  -4  11  11        6.72        3.83      1.85 o 
  -3  11  11        4.12        2.75      1.87 o 
  -2  11  11        3.80        3.34      1.83 o 
  -1  11  11       59.33       52.52      3.00 o 
   0  11  11        0.29       -0.84      1.74 o 
   1  11  11        0.13        3.56      2.05 o 
   2  11  11        6.21        6.29      2.31 o 
   3  11  11       14.51       11.56      2.56 o 
   4  11  11       10.63        8.09      2.69 o 
   5  11  11       15.04       13.30      2.70 o 
   6  11  11       28.80       30.66      4.47 o 
  -7  12  11        9.61       10.75      5.65 o 
  -6  12  11       25.20       25.86      3.98 o 
  -5  12  11        1.10       -0.64      2.45 o 
  -4  12  11        1.69        3.36      2.56 o 
  -3  12  11       79.89       76.30      3.58 o 
  -2  12  11        9.01       11.61      2.20 o 
  -1  12  11       57.52       67.04      3.90 o 
   0  12  11       21.91       15.53      2.37 o 
   1  12  11      128.62      134.16      4.90 o 
   2  12  11       26.57       23.15      2.84 o 
   3  12  11       48.57       54.65      3.73 o 
   4  12  11        7.85       15.74      2.95 o 
   5  12  11       79.69       84.61      4.72 o 
  -7  13  11       92.96      104.79      6.29 o 
  -6  13  11       24.68       34.99      3.98 o 
  -5  13  11        0.33       -1.88      2.59 o 
  -4  13  11       35.83       31.60      3.54 o 
  -3  13  11       45.51       46.83      3.19 o 
  -2  13  11      104.07      105.95      4.34 o 
  -1  13  11        7.96        5.52      2.16 o 
   0  13  11       13.32        8.90      2.27 o 
   1  13  11        2.60        1.65      2.19 o 
   2  13  11      160.56      149.70      5.41 o 
   3  13  11       52.16       44.83      3.66 o 
   4  13  11       11.88       11.83      3.08 o 
   5  13  11        4.13        1.96      3.50 o 
  -6  14  11        1.42       -2.81      3.95 o 
  -5  14  11       83.97       98.00      5.40 o 
  -4  14  11       41.15       45.79      4.03 o 
  -3  14  11        1.98        1.77      2.25 o 
  -2  14  11        9.14        8.84      2.36 o 
  -1  14  11       45.38       38.82      4.93 o 
   0  14  11       53.34       46.09      3.33 o 
   1  14  11        1.08       -2.13      2.13 o 
   2  14  11        2.20        8.68      2.60 o 
   3  14  11      120.31      133.40      5.66 o 
   4  14  11       15.98       10.18      3.34 o 
  -5  15  11       15.94       19.10      3.63 o 
  -4  15  11        3.20        6.26      3.17 o 
  -3  15  11        1.38        5.69      2.49 o 
  -2  15  11        0.24       -1.57      2.14 o 
  -1  15  11        0.16        1.67      2.23 o 
   0  15  11       57.92       61.54      3.87 o 
   1  15  11        4.99        5.67      3.66 o 
   2  15  11       16.15       13.50      2.94 o 
   3  15  11        0.71       -0.79      2.62 o 
   4  15  11        7.80       11.24      4.78 o 
  -4  16  11       29.04       31.14      8.47 o 
  -3  16  11       50.47       60.86      3.94 o 
  -2  16  11        9.73       16.66      3.75 o 
  -1  16  11       21.45       22.71      4.87 o 
   0  16  11        8.05       12.04      2.82 o 
   1  16  11       47.32       62.12      4.48 o 
   2  16  11        3.66        0.15      2.51 o 
   3  16  11        1.68       -0.27      2.76 o 
  -3  17  11        2.67        0.18      3.28 o 
  -2  17  11       65.35       79.65      4.59 o 
  -1  17  11        0.55       -0.60      2.49 o 
   0  17  11        2.43        4.46      2.70 o 
   1  17  11        0.02        1.46      2.69 o 
  -8   0  12       14.15       14.39      5.09 o 
  -6   0  12        7.97        4.87      2.10 o 
  -4   0  12      491.06      477.39     19.48 o 
  -2   0  12       10.88       10.50      4.82 o 
   0   0  12     2633.25     2512.82     38.59 o 
   2   0  12      509.78      514.78     10.60 o 
   4   0  12        4.20        1.51      2.53 o 
   6   0  12        4.29        3.87      2.79 o 
  -9   1  12       51.63       66.96      5.56 o 
  -8   1  12        9.74        3.06      3.09 o 
  -7   1  12       63.37       60.87      2.70 o 
  -6   1  12       14.98       15.09      1.44 o 
  -5   1  12      111.33      114.98      2.57 o 
  -4   1  12      314.71      297.52      7.07 o 
  -3   1  12       38.48       43.76      7.66 o 
  -2   1  12      771.85      722.84     25.82 o 
  -1   1  12        1.99        2.31      2.27 o 
   0   1  12       46.44       57.35      3.95 o 
   1   1  12        9.38       11.36      1.58 o 
   2   1  12        5.09        3.39      1.44 o 
   3   1  12       60.41       64.13      2.63 o 
   4   1  12      409.61      417.90      7.04 o 
   5   1  12       32.82       33.46      3.62 o 
   6   1  12        8.57        6.30      2.04 o 
   7   1  12        5.81        6.00      4.30 o 
  -9   2  12        0.55       -3.22      3.45 o 
  -8   2  12       43.48       49.39      4.63 o 
  -7   2  12        7.11        6.43      2.08 o 
  -6   2  12        7.62        3.47      1.41 o 
  -5   2  12        5.75        7.07      1.06 o 
  -4   2  12      122.77      113.60      2.62 o 
  -3   2  12      173.88      167.50      5.59 o 
  -2   2  12      160.94      145.15      3.40 o 
  -1   2  12      423.93      410.95      5.63 o 
   0   2  12       26.51       30.87      1.44 o 
   1   2  12       11.11        7.43      1.54 o 
   2   2  12      139.49      140.99      3.94 o 
   3   2  12       14.32       10.33      1.70 o 
   4   2  12       31.81       33.41      2.44 o 
   5   2  12      192.68      198.77      4.84 o 
   6   2  12        2.62        1.92      1.91 o 
   7   2  12       14.86        9.50      4.54 o 
  -9   3  12        1.68        1.13      3.56 o 
  -8   3  12        2.90        4.75      3.19 o 
  -7   3  12       15.19       16.09      1.86 o 
  -6   3  12       83.56       84.41      2.68 o 
  -5   3  12        0.04       -0.95      0.95 o 
  -4   3  12      662.36      636.33      8.38 o 
  -3   3  12      173.86      164.84      4.06 o 
  -2   3  12        1.25       -0.99      1.18 o 
  -1   3  12       91.67       70.92      2.12 o 
   0   3  12       36.36       38.05      1.64 o 
   1   3  12       27.96       22.22      1.87 o 
   2   3  12       27.61       24.17      2.12 o 
   3   3  12        0.02        0.68      1.48 o 
   4   3  12      321.69      325.01      6.08 o 
   5   3  12       16.44       17.03      2.19 o 
   6   3  12        2.44        3.60      2.25 o 
   7   3  12        3.28        4.65      3.39 o 
  -9   4  12        0.34       -2.84      4.38 o 
  -8   4  12       42.84       46.53      6.25 o 
  -7   4  12       42.76       55.57      2.52 o 
  -6   4  12      310.29      299.27      4.86 o 
  -5   4  12        9.36        9.52      1.20 o 
  -4   4  12       93.34       85.24      3.48 o 
  -3   4  12      123.87      129.74      2.67 o 
  -2   4  12      229.61      204.21      3.22 o 
  -1   4  12       50.77       54.31      1.71 o 
   0   4  12      215.31      211.68      3.85 o 
   1   4  12      501.61      492.34      7.87 o 
   2   4  12      149.24      157.73      4.24 o 
   3   4  12        0.04        0.96      1.50 o 
   4   4  12        4.96        2.66      1.81 o 
   5   4  12       14.81       12.88      2.12 o 
   6   4  12        0.15       -2.12      2.12 o 
   7   4  12       36.89       38.27      4.52 o 
  -9   5  12       13.99       13.28      7.77 o 
  -8   5  12        0.25       -1.06      3.05 o 
  -7   5  12       20.35       21.84      2.36 o 
  -6   5  12        0.01        1.06      1.20 o 
  -5   5  12        0.00        1.12      1.13 o 
  -4   5  12        3.40        1.27      0.93 o 
  -3   5  12       26.60       26.51      1.30 o 
  -2   5  12       32.82       25.68      1.34 o 
  -1   5  12      105.58       96.95      2.35 o 
   0   5  12       12.39       13.29      1.72 o 
   1   5  12      203.18      184.63      4.72 o 
   2   5  12       34.26       34.19      2.84 o 
   3   5  12        5.55        4.52      1.86 o 
   4   5  12      256.58      254.00      5.36 o 
   5   5  12        0.98        1.19      2.10 o 
   6   5  12        6.23        4.27      2.39 o 
   7   5  12       17.98       20.72      4.59 o 
  -8   6  12       13.78       13.02      3.81 o 
  -7   6  12      133.09      140.06      5.64 o 
  -6   6  12        9.88        9.10      1.87 o 
  -5   6  12        6.66        4.17      1.92 o 
  -4   6  12      109.77      111.11      2.81 o 
  -3   6  12       50.29       38.98      2.01 o 
  -2   6  12      341.17      309.47      5.73 o 
  -1   6  12       34.29       28.70      2.33 o 
   0   6  12      114.48      110.80      3.58 o 
   1   6  12        7.41        7.11      1.97 o 
   2   6  12      352.69      335.07      7.76 o 
   3   6  12        4.03       -0.54      3.04 o 
   4   6  12        9.36        6.13      2.08 o 
   5   6  12       26.12       32.61      2.90 o 
   6   6  12        3.72        4.09      3.04 o 
   7   6  12       50.34       59.26      6.95 o 
  -8   7  12        3.86        3.93      3.52 o 
  -7   7  12       62.50       78.58      4.50 o 
  -6   7  12        2.34        7.26      2.64 o 
  -5   7  12      383.79      382.29      7.32 o 
  -4   7  12       86.59       69.84      2.50 o 
  -3   7  12       60.62       52.48      3.48 o 
  -2   7  12       11.53       10.02      1.57 o 
  -1   7  12      185.03      175.36      4.37 o 
   0   7  12       28.49       24.44      2.17 o 
   1   7  12      211.56      199.10      5.25 o 
   2   7  12       95.27       87.56      3.82 o 
   3   7  12      137.71      152.15      7.35 o 
   4   7  12       49.59       50.20      3.10 o 
   5   7  12       10.35       10.78      2.46 o 
   6   7  12        0.18        0.90      2.27 o 
  -8   8  12       75.08       86.77      6.14 o 
  -7   8  12      130.90      142.17      5.14 o 
  -6   8  12       30.10       29.20      3.18 o 
  -5   8  12        1.72        1.75      1.69 o 
  -4   8  12        0.54       -1.13      1.28 o 
  -3   8  12       24.76       22.58      2.02 o 
  -2   8  12      128.64      112.03      3.63 o 
  -1   8  12       14.68       16.23      1.90 o 
   0   8  12       49.61       47.76      2.77 o 
   1   8  12       84.43       89.05      3.74 o 
   2   8  12       36.62       35.79      2.83 o 
   3   8  12       79.45       62.27      3.56 o 
   4   8  12        2.34        4.32      2.27 o 
   5   8  12       88.66       82.91      3.96 o 
   6   8  12       15.99       17.57      3.27 o 
  -8   9  12        5.32        4.78      3.82 o 
  -7   9  12       10.03        5.25      2.52 o 
  -6   9  12       11.49        8.67      2.71 o 
  -5   9  12        0.01       -0.13      2.14 o 
  -4   9  12      166.15      148.07      3.84 o 
  -3   9  12       36.49       42.75      2.38 o 
  -2   9  12       15.54       16.78      2.00 o 
  -1   9  12       14.69       16.72      2.02 o 
   0   9  12      118.99      125.22      4.69 o 
   1   9  12       82.21       75.84      3.53 o 
   2   9  12       53.85       48.26      3.14 o 
   3   9  12      155.07      145.35      6.36 o 
   4   9  12        0.62       -0.75      3.29 o 
   5   9  12        2.70        0.78      3.39 o 
   6   9  12        5.33        7.92      3.08 o 
  -7  10  12        0.36       -0.11      2.48 o 
  -6  10  12       32.30       46.73      3.87 o 
  -5  10  12       47.50       58.14      3.88 o 
  -4  10  12        2.13        2.74      1.79 o 
  -3  10  12      126.50      125.62      4.14 o 
  -2  10  12        0.01       -1.42      1.63 o 
  -1  10  12      104.64       92.73      3.72 o 
   0  10  12        1.15        2.76      1.94 o 
   1  10  12        0.23       -1.27      3.06 o 
   2  10  12        9.53        7.61      2.75 o 
   3  10  12       44.92       51.39      4.88 o 
   4  10  12        0.00        1.25      2.48 o 
   5  10  12        6.24        2.87      2.74 o 
   6  10  12        0.60       -0.71      3.22 o 
  -7  11  12        1.95        0.14      2.62 o 
  -6  11  12       20.92       19.53      4.45 o 
  -5  11  12        3.07        7.95      2.74 o 
  -4  11  12       21.15       13.52      2.24 o 
  -3  11  12      109.77      120.72      4.25 o 
  -2  11  12       33.65       22.46      2.37 o 
  -1  11  12       18.64       14.53      2.27 o 
   0  11  12       25.90       28.22      2.66 o 
   1  11  12        1.69        2.24      2.04 o 
   2  11  12       10.16        4.60      2.35 o 
   3  11  12       46.31       43.74      3.56 o 
   4  11  12        0.72        0.85      2.55 o 
   5  11  12        0.28        0.89      2.37 o 
  -6  12  12      136.29      159.60      7.82 o 
  -5  12  12       39.00       45.64      3.89 o 
  -4  12  12       29.24       35.34      2.91 o 
  -3  12  12       51.06       50.06      3.14 o 
  -2  12  12       20.39       15.02      2.35 o 
  -1  12  12       37.29       32.53      2.82 o 
   0  12  12        4.23        0.86      2.12 o 
   1  12  12       40.22       41.63      3.18 o 
   2  12  12       32.55       28.93      3.14 o 
   3  12  12        6.70       13.23      2.81 o 
   4  12  12       16.95       17.79      3.24 o 
   5  12  12       39.81       40.65      4.03 o 
  -6  13  12        1.19        5.72      3.23 o 
  -5  13  12       38.98       40.57      6.35 o 
  -4  13  12       15.18       19.52      4.21 o 
  -3  13  12      128.33      142.64      5.05 o 
  -2  13  12        0.94        0.42      2.12 o 
  -1  13  12       39.09       40.36      3.14 o 
   0  13  12        3.01        0.49      2.18 o 
   1  13  12        0.87        1.96      2.36 o 
   2  13  12      181.89      193.68      6.32 o 
   3  13  12        9.72        7.87      2.93 o 
   4  13  12        8.83        3.01      2.90 o 
  -5  14  12       62.53       71.49      6.23 o 
  -4  14  12        3.58        4.23      2.97 o 
  -3  14  12        0.10        3.86      2.27 o 
  -2  14  12        1.17        0.89      2.20 o 
  -1  14  12       17.89       16.72      2.77 o 
   0  14  12        0.07       -2.18      2.18 o 
   1  14  12        8.38        9.16      2.70 o 
   2  14  12       23.70       17.20      3.08 o 
   3  14  12        1.40        3.37      2.83 o 
  -4  15  12        4.10        6.67      3.19 o 
  -3  15  12       42.28       48.25      3.68 o 
  -2  15  12       33.11       39.64      3.42 o 
  -1  15  12       40.48       52.85      3.73 o 
   0  15  12        0.14       -2.26      2.26 o 
   1  15  12        4.92        4.73      2.66 o 
   2  15  12      119.23      135.09      5.72 o 
   3  15  12        5.67        6.66      3.00 o 
  -3  16  12       33.62       43.85      3.83 o 
  -2  16  12       20.74       21.57      3.25 o 
  -1  16  12        2.79        5.68      2.76 o 
   0  16  12        2.08        2.13      2.64 o 
   1  16  12       61.27       70.34      4.42 o 
  -9   0  13        0.11       -1.21      5.32 o 
  -7   0  13       58.67       71.44      4.09 o 
  -5   0  13      243.15      244.59      7.41 o 
  -3   0  13        9.21        2.59      4.65 o 
  -1   0  13       84.86       71.92      3.06 o 
   1   0  13       13.81        7.97      2.28 o 
   3   0  13       10.65        9.68      2.57 o 
   5   0  13        1.01       -2.49      2.49 o 
   7   0  13        5.36        8.89      6.17 o 
  -8   1  13       12.60       10.57      3.35 o 
  -7   1  13       41.07       31.68      2.10 o 
  -6   1  13      162.87      166.34      3.95 o 
  -5   1  13       36.64       35.44      3.45 o 
  -4   1  13      330.21      310.30     12.64 o 
  -3   1  13       75.65       74.23      7.66 o 
  -2   1  13      234.49      217.41      6.76 o 
  -1   1  13      249.79      236.11      3.89 o 
   0   1  13      333.34      325.31      6.74 o 
   1   1  13      429.24      409.69      7.00 o 
   2   1  13        1.09       -1.92      1.92 o 
   3   1  13        4.04        4.07      1.70 o 
   4   1  13        5.59        4.41      1.86 o 
   5   1  13        6.09        9.40      2.07 o 
   6   1  13        2.40        3.92      2.13 o 
   7   1  13       15.95       24.76      5.43 o 
  -8   2  13       37.85       45.29      4.37 o 
  -7   2  13        8.39        7.98      2.21 o 
  -6   2  13       42.33       42.21      3.04 o 
  -5   2  13       10.84       13.44      1.33 o 
  -4   2  13        0.00        1.55      1.16 o 
  -3   2  13      407.88      380.32      6.58 o 
  -2   2  13        6.03        4.89      1.17 o 
  -1   2  13        9.67       12.17      1.27 o 
   0   2  13      400.17      364.91      6.16 o 
   1   2  13        2.74       -0.91      1.57 o 
   2   2  13       36.20       31.61      2.94 o 
   3   2  13       37.53       39.56      2.42 o 
   4   2  13        0.52        1.22      1.77 o 
   5   2  13       45.52       49.08      3.05 o 
   6   2  13        3.69        1.74      2.43 o 
   7   2  13       25.75       38.45      6.02 o 
  -8   3  13        0.86        2.83      3.17 o 
  -7   3  13       17.79       16.13      1.84 o 
  -6   3  13        2.21       -0.15      1.32 o 
  -5   3  13       56.51       55.61      1.90 o 
  -4   3  13        7.31        9.46      1.66 o 
  -3   3  13      145.22      147.07      3.90 o 
  -2   3  13       11.30        7.86      1.60 o 
  -1   3  13      307.60      293.04      4.48 o 
   0   3  13        7.63        9.17      1.93 o 
   1   3  13       56.83       60.37      2.72 o 
   2   3  13      804.03      796.28     11.78 o 
   3   3  13      201.33      194.97      4.52 o 
   4   3  13        5.14        6.01      1.94 o 
   5   3  13        3.87        5.51      2.05 o 
   6   3  13        0.20       -2.15      2.15 o 
  -8   4  13        2.72        3.29      3.55 o 
  -7   4  13        0.42        4.29      1.52 o 
  -6   4  13        1.72        2.37      1.18 o 
  -5   4  13      216.38      207.55      3.83 o 
  -4   4  13      168.98      186.10      6.33 o 
  -3   4  13      112.45      108.74      2.80 o 
  -2   4  13      635.49      596.58      7.26 o 
  -1   4  13       84.42       70.36      2.41 o 
   0   4  13      309.35      296.65      5.54 o 
   1   4  13      292.19      303.04      5.89 o 
   2   4  13      162.18      164.93      4.57 o 
   3   4  13      196.30      200.20      4.65 o 
   4   4  13       16.03       20.41      2.39 o 
   5   4  13       32.66       35.62      2.67 o 
   6   4  13       25.13       22.72      3.56 o 
  -8   5  13       23.60       23.18      3.90 o 
  -7   5  13       31.36       43.54      2.81 o 
  -6   5  13       14.98       18.24      1.52 o 
  -5   5  13        9.08        9.66      1.58 o 
  -4   5  13        0.23       -1.07      1.07 o 
  -3   5  13      112.34      116.69      2.98 o 
  -2   5  13      198.40      186.24      4.03 o 
  -1   5  13        6.08        9.85      1.93 o 
   0   5  13      115.39      103.25      7.49 o 
   1   5  13       15.31       12.32      2.13 o 
   2   5  13      145.54      139.36      4.26 o 
   3   5  13       17.39       14.35      2.02 o 
   4   5  13      213.87      214.01      5.63 o 
   5   5  13       16.17       15.51      2.55 o 
   6   5  13       45.68       60.21      3.80 o 
  -8   6  13       31.99       36.57      4.64 o 
  -7   6  13        7.99        8.28      2.77 o 
  -6   6  13        0.79        0.84      2.89 o 
  -5   6  13      200.48      208.52      5.18 o 
  -4   6  13        0.58       -0.31      1.04 o 
  -3   6  13       51.08       60.94      2.44 o 
  -2   6  13      227.45      199.33      4.39 o 
  -1   6  13      223.51      203.52      4.68 o 
   0   6  13        0.46        1.06      1.55 o 
   1   6  13       32.15       33.71      2.57 o 
   2   6  13        8.75        4.57      2.12 o 
   3   6  13       29.71       23.33      2.73 o 
   4   6  13       14.93       12.37      2.70 o 
   5   6  13       61.46       70.45      3.78 o 
   6   6  13        4.94        2.13      2.49 o 
  -8   7  13        2.93        5.52      3.14 o 
  -7   7  13        0.87        0.37      2.70 o 
  -6   7  13       10.61       18.29      2.84 o 
  -5   7  13        0.01        5.20      1.70 o 
  -4   7  13      187.69      188.76      4.00 o 
  -3   7  13      186.52      155.73      4.01 o 
  -2   7  13       42.30       35.36      3.89 o 
  -1   7  13       41.24       36.53      2.28 o 
   0   7  13       63.53       65.42      5.35 o 
   1   7  13      251.93      234.87      5.80 o 
   2   7  13      106.44      100.84      4.12 o 
   3   7  13        2.14       -0.12      2.10 o 
   4   7  13        0.36       -0.79      2.01 o 
   5   7  13       16.82       14.40      2.66 o 
   6   7  13        4.42        2.54      2.55 o 
  -7   8  13       60.21       66.70      3.80 o 
  -6   8  13        0.08       -1.19      2.26 o 
  -5   8  13       29.17       20.25      2.94 o 
  -4   8  13       71.53       70.75      4.67 o 
  -3   8  13        5.37        0.63      1.89 o 
  -2   8  13       76.86       76.52      3.14 o 
  -1   8  13       27.02       21.54      2.09 o 
   0   8  13       23.12       24.14      2.32 o 
   1   8  13        0.92        0.03      2.02 o 
   2   8  13        4.24       -0.14      2.04 o 
   3   8  13       20.53       21.91      2.83 o 
   4   8  13        8.61       10.46      2.40 o 
   5   8  13        1.47        1.39      2.83 o 
  -7   9  13      107.93      117.48      4.91 o 
  -6   9  13       31.87       36.41      3.95 o 
  -5   9  13       17.84       20.56      2.90 o 
  -4   9  13       59.08       71.06      3.22 o 
  -3   9  13      125.00      128.16      3.66 o 
  -2   9  13       98.09       81.91      3.34 o 
  -1   9  13       17.42       21.06      2.20 o 
   0   9  13      194.64      190.34      5.26 o 
   1   9  13      124.04      114.77      4.45 o 
   2   9  13        0.93        2.25      2.14 o 
   3   9  13        2.37       -0.14      2.33 o 
   4   9  13       43.88       45.67      3.78 o 
   5   9  13       12.27        8.77      3.12 o 
  -7  10  13        7.70        7.04      2.75 o 
  -6  10  13      108.62      116.73      5.53 o 
  -5  10  13        9.41        7.28      2.66 o 
  -4  10  13        5.91        4.82      2.33 o 
  -3  10  13       15.24        9.40      2.05 o 
  -2  10  13        1.49        2.93      1.95 o 
  -1  10  13       26.79       19.56      2.30 o 
   0  10  13      118.71      117.56      9.17 o 
   1  10  13        2.52        3.30      2.15 o 
   2  10  13       30.50       28.12      2.93 o 
   3  10  13        6.15        4.43      2.61 o 
   4  10  13       22.67       22.84      3.23 o 
   5  10  13       17.90       17.29      2.94 o 
  -6  11  13        1.33        0.41      2.92 o 
  -5  11  13       53.77       56.40      4.21 o 
  -4  11  13      123.24      128.78      4.59 o 
  -3  11  13       10.28       11.00      2.23 o 
  -2  11  13       13.07       12.70      2.18 o 
  -1  11  13        0.42       -0.74      1.91 o 
   0  11  13       47.45       62.56      3.56 o 
   1  11  13       48.17       45.06      3.27 o 
   2  11  13       61.56       69.58      3.96 o 
   3  11  13      204.66      225.44      8.09 o 
   4  11  13       64.69       73.68      4.51 o 
  -6  12  13        3.71        1.64      3.02 o 
  -5  12  13        1.09        5.64      2.94 o 
  -4  12  13        7.93       11.97      2.38 o 
  -3  12  13        3.10        3.06      2.11 o 
  -2  12  13       27.14       29.47      2.81 o 
  -1  12  13      104.72      109.95      4.46 o 
   0  12  13       10.11        8.25      2.39 o 
   1  12  13        3.90        2.77      2.38 o 
   2  12  13        4.62        6.07      2.68 o 
   3  12  13        7.34        7.41      2.86 o 
   4  12  13      139.34      173.15      6.50 o 
  -5  13  13        0.54       -0.68      2.98 o 
  -4  13  13       89.20       93.43      4.37 o 
  -3  13  13        7.31        7.11      2.41 o 
  -2  13  13       12.01       16.54      3.26 o 
  -1  13  13        2.95        4.21      2.33 o 
   0  13  13       10.76       17.44      2.75 o 
   1  13  13        0.52        1.50      2.38 o 
   2  13  13       76.84       75.60      5.59 o 
   3  13  13       96.08       90.27      5.07 o 
  -4  14  13        1.13        0.37      3.00 o 
  -3  14  13       60.51       56.34      4.42 o 
  -2  14  13        1.31        3.44      2.45 o 
  -1  14  13        7.48        9.50      3.48 o 
   0  14  13        0.07        0.05      2.40 o 
   1  14  13        0.35       -2.37      2.53 o 
   2  14  13      133.26      152.90      6.09 o 
  -3  15  13        1.70        1.52      3.02 o 
  -2  15  13        3.30        5.27      2.68 o 
  -1  15  13       18.60       20.27      3.07 o 
   0  15  13       38.02       48.85      3.86 o 
   1  15  13        6.51       10.92      3.00 o 
  -8   0  14       37.86       33.10      6.08 o 
  -6   0  14       87.22       75.79      3.45 o 
  -4   0  14      169.37      171.06     11.84 o 
  -2   0  14      324.47      349.33      6.81 o 
   0   0  14       53.60       62.23      5.81 o 
   2   0  14      529.98      535.32     13.51 o 
   4   0  14       67.24       78.58      5.56 o 
   6   0  14      120.66      151.44      7.07 o 
  -8   1  14        2.50        5.47      3.38 o 
  -7   1  14        0.00       -1.32      1.32 o 
  -6   1  14       29.96       32.64      1.71 o 
  -5   1  14      149.37      153.32      4.25 o 
  -4   1  14        0.03       -2.26      3.28 o 
  -3   1  14        0.08        3.34      3.45 o 
  -2   1  14       73.68       64.18      2.08 o 
  -1   1  14      581.58      593.40     13.16 o 
   0   1  14        3.03        5.37      1.48 o 
   1   1  14      385.25      356.70      6.60 o 
   2   1  14      140.77      139.71      3.86 o 
   3   1  14       23.47       18.08      2.16 o 
   4   1  14       30.31       27.81      2.88 o 
   5   1  14        0.63       -1.37      2.00 o 
   6   1  14       88.36       98.11      4.47 o 
  -8   2  14        3.16        3.91      3.36 o 
  -7   2  14        0.08       -1.40      1.40 o 
  -6   2  14       18.22       20.92      1.54 o 
  -5   2  14        5.56        5.41      1.16 o 
  -4   2  14        0.91        0.91      4.33 o 
  -3   2  14        3.37        3.19      3.24 o 
  -2   2  14       39.42       45.18      1.85 o 
  -1   2  14       26.29       22.35      2.45 o 
   0   2  14        5.46        6.97      1.54 o 
   1   2  14      250.13      236.59      5.82 o 
   2   2  14        3.05       -0.70      1.63 o 
   3   2  14       87.37       96.24      3.46 o 
   4   2  14      225.63      250.76      5.63 o 
   5   2  14       41.57       38.21      2.92 o 
   6   2  14       64.19       69.58      6.37 o 
  -8   3  14       54.20       60.05      4.91 o 
  -7   3  14       24.77       35.89      2.27 o 
  -6   3  14       18.57       21.43      1.57 o 
  -5   3  14      104.98      112.18      4.03 o 
  -4   3  14        3.63        4.50      1.41 o 
  -3   3  14       96.08       92.91      4.10 o 
  -2   3  14        4.29        2.17      1.42 o 
  -1   3  14        6.06        2.30      1.27 o 
   0   3  14       90.56       94.25      3.11 o 
   1   3  14       44.11       36.34      2.51 o 
   2   3  14       30.72       31.25      2.34 o 
   3   3  14        0.71       -0.12      1.77 o 
   4   3  14       13.40       19.23      2.41 o 
   5   3  14      173.12      191.02      7.72 o 
   6   3  14       33.02       40.45      3.46 o 
  -8   4  14        0.91       -1.81      3.16 o 
  -7   4  14        7.42        6.96      1.68 o 
  -6   4  14        0.56        0.98      1.17 o 
  -5   4  14       28.15       25.80      1.50 o 
  -4   4  14        4.94        4.00      1.62 o 
  -3   4  14      155.21      142.72      4.08 o 
  -2   4  14       47.56       41.39      2.94 o 
  -1   4  14        8.73       12.65      1.86 o 
   0   4  14        5.57        4.91      1.62 o 
   1   4  14      725.15      722.52     10.95 o 
   2   4  14       13.88       10.65      2.12 o 
   3   4  14        1.78        1.01      1.78 o 
   4   4  14        4.54        5.09      3.10 o 
   5   4  14        7.17        3.87      2.26 o 
   6   4  14       12.78       10.62      2.82 o 
  -8   5  14       25.81       43.64      4.69 o 
  -7   5  14        5.37        4.70      2.68 o 
  -6   5  14       82.24       86.21      3.10 o 
  -5   5  14       19.08       14.20      1.88 o 
  -4   5  14        4.45        3.04      1.19 o 
  -3   5  14        4.84        6.91      1.26 o 
  -2   5  14        0.08       -0.16      1.16 o 
  -1   5  14       57.68       46.07      2.32 o 
   0   5  14      105.96      106.61      3.65 o 
   1   5  14      129.62      137.47      4.58 o 
   2   5  14       86.10       82.46      3.47 o 
   3   5  14       79.92       73.02      3.39 o 
   4   5  14       93.86      100.38      4.06 o 
   5   5  14       35.63       32.73      3.12 o 
  -7   6  14       15.60       18.12      4.81 o 
  -6   6  14       46.13       45.47      2.68 o 
  -5   6  14       23.13       25.97      2.07 o 
  -4   6  14        0.53        1.22      1.11 o 
  -3   6  14       77.25       81.22      2.90 o 
  -2   6  14       15.75       15.93      2.15 o 
  -1   6  14        5.25        3.05      1.84 o 
   0   6  14        0.18       -1.79      1.79 o 
   1   6  14      120.13      108.14      4.10 o 
   2   6  14        2.49        4.64      3.09 o 
   3   6  14        2.21       -2.21      2.21 o 
   4   6  14       16.78       19.07      2.62 o 
   5   6  14        4.94        2.67      2.48 o 
  -7   7  14       17.75       25.62      3.44 o 
  -6   7  14        9.89       15.44      2.82 o 
  -5   7  14        0.05       -0.43      1.61 o 
  -4   7  14        5.85        7.63      1.36 o 
  -3   7  14       12.14       13.79      1.69 o 
  -2   7  14        0.12        0.15      1.70 o 
  -1   7  14       81.69       78.16      4.39 o 
   0   7  14       32.54       30.73      2.46 o 
   1   7  14        1.60       -1.81      1.81 o 
   2   7  14        1.94        0.54      2.07 o 
   3   7  14       39.74       39.58      5.49 o 
   4   7  14        9.22        4.98      2.37 o 
   5   7  14       67.45       72.28      4.32 o 
  -7   8  14       54.37       67.71      3.93 o 
  -6   8  14       12.43       13.48      4.68 o 
  -5   8  14        4.15        2.32      2.35 o 
  -4   8  14      141.19      147.20      3.74 o 
  -3   8  14        2.01        1.65      1.57 o 
  -2   8  14        0.09       -1.45      1.45 o 
  -1   8  14        4.75        6.22      2.18 o 
   0   8  14       35.63       51.13      2.96 o 
   1   8  14        0.51       -1.90      1.90 o 
   2   8  14      102.65       98.45      4.29 o 
   3   8  14       33.67       28.62      3.15 o 
   4   8  14        8.83        4.37      2.47 o 
   5   8  14       21.32       16.94      2.94 o 
  -6   9  14        1.84        5.22      2.79 o 
  -5   9  14       20.13       16.64      2.98 o 
  -4   9  14        4.03        3.33      1.82 o 
  -3   9  14      135.85      132.17      4.75 o 
  -2   9  14        0.45       -0.13      1.68 o 
  -1   9  14        1.72        1.20      1.79 o 
   0   9  14       16.54       21.96      2.82 o 
   1   9  14       56.86       51.01      3.32 o 
   2   9  14        2.08        4.20      2.37 o 
   3   9  14       33.96       43.02      3.63 o 
   4   9  14        2.72        3.02      2.38 o 
  -6  10  14        7.14        9.07      3.08 o 
  -5  10  14        0.78        4.57      2.66 o 
  -4  10  14       19.97       19.14      2.37 o 
  -3  10  14       91.59      108.69      5.38 o 
  -2  10  14       51.18       63.60      3.25 o 
  -1  10  14       28.60       18.37      2.36 o 
   0  10  14       87.04       88.40      3.99 o 
   1  10  14      257.00      251.96      6.75 o 
   2  10  14        7.08        1.22      2.34 o 
   3  10  14        8.87        5.42      3.89 o 
   4  10  14        3.86        0.87      2.79 o 
  -5  11  14        2.03        3.31      2.84 o 
  -4  11  14        0.25       -1.02      1.90 o 
  -3  11  14        0.71        1.55      1.97 o 
  -2  11  14        0.57        0.94      1.96 o 
  -1  11  14        1.72        1.99      2.10 o 
   0  11  14       48.49       45.77      3.31 o 
   1  11  14        5.31        8.71      2.55 o 
   2  11  14       15.23       15.98      3.00 o 
   3  11  14        4.87        8.29      2.91 o 
  -5  12  14        0.27       -1.68      2.89 o 
  -4  12  14       70.20       89.85      4.21 o 
  -3  12  14       27.82       36.84      3.06 o 
  -2  12  14      139.76      147.99      5.18 o 
  -1  12  14       28.24       25.98      3.35 o 
   0  12  14       11.96        5.72      2.52 o 
   1  12  14       16.51       24.27      3.09 o 
   2  12  14        7.31        4.50      2.66 o 
   3  12  14       20.85       29.56      3.57 o 
  -4  13  14        1.53        3.26      3.08 o 
  -3  13  14       63.32       72.10      3.94 o 
  -2  13  14        4.55        1.95      2.34 o 
  -1  13  14        5.26        9.31      2.55 o 
   0  13  14       12.83        8.44      2.65 o 
   1  13  14        0.02        0.11      2.52 o 
   2  13  14        0.61        0.39      2.69 o 
  -3  14  14       68.55       80.17      4.33 o 
  -2  14  14        1.42        0.01      2.54 o 
  -1  14  14       35.40       43.16      3.56 o 
   0  14  14       27.46       37.04      3.61 o 
   1  14  14       22.25       34.25      4.17 o 
  -7   0  15      262.92      319.76      8.68 o 
  -3   0  15        4.70        1.88      4.87 o 
  -1   0  15      632.34      634.90     15.33 o 
   1   0  15        0.04       -2.13      2.13 o 
   3   0  15      244.30      257.64      9.20 o 
   5   0  15      134.38      134.90      9.43 o 
  -7   1  15       56.95       64.57      4.90 o 
  -6   1  15        3.14        7.26      1.20 o 
  -5   1  15        0.58       -0.01      1.48 o 
  -4   1  15        0.63       -0.24      3.63 o 
  -3   1  15        0.29        4.37      3.67 o 
  -2   1  15       10.36       13.81      2.41 o 
  -1   1  15       99.11      113.41      3.95 o 
   0   1  15        1.30        1.02      1.56 o 
   1   1  15       47.32       49.85      2.40 o 
   2   1  15       21.50       24.38      2.20 o 
   3   1  15      279.82      300.56      6.17 o 
   4   1  15       35.82       34.09      3.21 o 
   5   1  15       11.02       12.71      2.53 o 
  -7   2  15        8.66        3.78      1.59 o 
  -6   2  15        0.48       -1.29      1.29 o 
  -5   2  15       40.51       49.90      2.09 o 
  -4   2  15       57.24       66.83      3.53 o 
  -3   2  15        0.50        0.28      1.59 o 
  -2   2  15        5.32        4.80      1.50 o 
  -1   2  15       51.67       44.43      2.14 o 
   0   2  15      130.62      122.22      3.63 o 
   1   2  15       60.10       63.69      2.98 o 
   2   2  15        4.83        6.62      1.84 o 
   3   2  15      156.65      158.60      4.57 o 
   4   2  15        4.73        3.95      2.16 o 
   5   2  15       50.30       51.13      3.24 o 
  -7   3  15        0.01       -1.25      1.57 o 
  -6   3  15        6.14        6.33      1.32 o 
  -5   3  15       13.67       13.36      1.46 o 
  -4   3  15       18.52       11.54      3.19 o 
  -3   3  15        0.52        1.92      6.86 o 
  -2   3  15        1.44       -1.26      2.19 o 
  -1   3  15        3.83        2.81      1.36 o 
   0   3  15        1.21        2.35      1.60 o 
   1   3  15        2.36        2.17      1.81 o 
   2   3  15       13.55       21.74      2.21 o 
   3   3  15       13.24       10.67      2.23 o 
   4   3  15       57.33       55.35      3.21 o 
   5   3  15        4.18        3.72      2.36 o 
  -7   4  15       33.24       36.79      2.91 o 
  -6   4  15        5.79        5.33      1.30 o 
  -5   4  15       17.44       16.02      1.31 o 
  -4   4  15      220.20      228.00      5.54 o 
  -3   4  15       15.48       14.80      2.47 o 
  -2   4  15       69.76       67.59      2.43 o 
  -1   4  15       82.72       79.96      2.93 o 
   0   4  15       95.71       85.37      3.14 o 
   1   4  15        2.85        3.45      3.22 o 
   2   4  15      179.84      176.03      5.02 o 
   3   4  15        0.87        0.51      1.91 o 
   4   4  15        2.63        1.45      2.10 o 
   5   4  15       48.99       41.35      3.17 o 
  -7   5  15        0.02       -1.81      2.62 o 
  -6   5  15       14.34       15.63      1.86 o 
  -5   5  15        2.91        6.36      1.61 o 
  -4   5  15        3.11        1.84      1.25 o 
  -3   5  15        4.80        2.37      1.79 o 
  -2   5  15        0.92        1.32      1.26 o 
  -1   5  15       18.57       19.52      1.86 o 
   0   5  15        1.78        0.92      1.89 o 
   1   5  15       36.98       37.99      2.85 o 
   2   5  15       56.49       45.05      3.24 o 
   3   5  15        1.02        0.57      2.09 o 
   4   5  15        0.51       -1.07      2.19 o 
   5   5  15        6.89        3.48      2.62 o 
  -7   6  15        0.00       -1.29      2.62 o 
  -6   6  15        5.72        3.28      2.23 o 
  -5   6  15      130.47      125.99      3.87 o 
  -4   6  15       20.77       22.66      1.59 o 
  -3   6  15       51.70       57.56      2.49 o 
  -2   6  15       43.42       46.17      3.52 o 
  -1   6  15        4.44        4.81      1.57 o 
   0   6  15       13.89       13.06      2.01 o 
   1   6  15        0.34        0.35      1.91 o 
   2   6  15        1.18        0.41      2.49 o 
   3   6  15       28.63       21.93      2.80 o 
   4   6  15        0.62        0.30      2.24 o 
  -6   7  15      107.94      128.35      5.42 o 
  -5   7  15        3.23        3.20      1.72 o 
  -4   7  15        1.67        2.17      1.32 o 
  -3   7  15       57.84       62.92      2.80 o 
  -2   7  15       29.18       34.93      2.26 o 
  -1   7  15        0.00       -0.96      1.63 o 
   0   7  15        1.49       -1.21      1.70 o 
   1   7  15        1.06        4.13      2.13 o 
   2   7  15       17.13       17.99      2.67 o 
   3   7  15        8.19       11.62      3.59 o 
   4   7  15       26.15       25.46      3.00 o 
  -6   8  15       44.54       50.93      4.98 o 
  -5   8  15        0.02       -2.30      2.30 o 
  -4   8  15       53.32       51.96      2.35 o 
  -3   8  15        9.31        9.02      1.81 o 
  -2   8  15       21.44       15.22      2.88 o 
  -1   8  15        2.13       -0.04      1.72 o 
   0   8  15        4.23        6.32      2.06 o 
   1   8  15       18.62       20.41      2.69 o 
   2   8  15       18.80       21.92      2.89 o 
   3   8  15        0.33        0.00      2.49 o 
   4   8  15        0.00       -0.01      2.35 o 
  -6   9  15        3.36        2.73      2.88 o 
  -5   9  15       14.62       21.17      3.17 o 
  -4   9  15       18.09       16.43      2.18 o 
  -3   9  15       17.18       20.16      2.27 o 
  -2   9  15       18.96       21.15      2.31 o 
  -1   9  15        1.36       -0.88      1.79 o 
   0   9  15        0.26       -0.29      2.01 o 
   1   9  15       22.29       22.57      2.84 o 
   2   9  15       11.04       11.44      2.70 o 
   3   9  15        0.00       -1.42      2.51 o 
  -5  10  15        0.26       -0.44      2.64 o 
  -4  10  15        1.79        2.65      2.04 o 
  -3  10  15        0.98       -1.24      2.47 o 
  -2  10  15        7.24       11.54      2.27 o 
  -1  10  15       59.04       62.53      3.45 o 
   0  10  15        0.98       -1.06      2.12 o 
   1  10  15       62.14       67.36      3.84 o 
   2  10  15       21.54       17.57      3.10 o 
   3  10  15       10.81       10.42      3.04 o 
  -4  11  15       44.99       61.60      3.47 o 
  -3  11  15        1.77        3.20      2.08 o 
  -2  11  15      117.92      121.78      4.72 o 
  -1  11  15       44.21       48.00      3.39 o 
   0  11  15       18.81       18.97      2.80 o 
   1  11  15       11.60       18.30      3.09 o 
   2  11  15        2.28        2.08      2.51 o 
  -3  12  15       32.62       37.80      3.45 o 
  -2  12  15       12.03        7.14      2.64 o 
  -1  12  15      128.19      150.81      5.42 o 
   0  12  15        2.75        4.31      2.75 o 
   1  12  15        4.75        8.36      2.70 o 
  -2  13  15        0.10       -2.37      2.37 o 
  -1  13  15        0.01        0.42      2.42 o 
   0  13  15       10.55       10.19      2.77 o 
  -6   0  16        0.42       -0.39      1.49 o 
  -4   0  16      184.89      202.42     14.61 o 
  -2   0  16       26.24       22.37      2.89 o 
   0   0  16       57.40       51.82      3.22 o 
   2   0  16        3.85        5.95      2.81 o 
   4   0  16       12.50        9.19      3.32 o 
  -6   1  16       49.76       63.93      2.46 o 
  -5   1  16        1.09        1.00      2.19 o 
  -4   1  16        0.01       -3.62      3.62 o 
  -3   1  16       63.44       75.63      6.82 o 
  -2   1  16      101.00      103.26      3.46 o 
  -1   1  16       13.03       18.82      1.75 o 
   0   1  16        1.50        4.80      1.70 o 
   1   1  16      125.01      120.66      3.60 o 
   2   1  16      107.55      122.69      3.92 o 
   3   1  16       64.70       70.82      3.32 o 
   4   1  16        7.58        5.36      2.30 o 
  -6   2  16       10.05        5.85      1.39 o 
  -5   2  16       12.17       10.58      2.79 o 
  -4   2  16      138.71      138.91     13.87 o 
  -3   2  16        0.49        4.10      1.84 o 
  -2   2  16        6.12        5.20      1.67 o 
  -1   2  16        0.46       -0.64      1.98 o 
   0   2  16        3.76        3.81      1.75 o 
   1   2  16       52.35       54.58      2.64 o 
   2   2  16       32.58       33.03      2.58 o 
   3   2  16       94.68       98.09      3.73 o 
   4   2  16        4.53        5.53      2.29 o 
  -6   3  16       47.93       49.51      2.18 o 
  -5   3  16        1.37        1.35      1.84 o 
  -4   3  16       93.73      111.40      8.71 o 
  -3   3  16        2.19        1.36      5.61 o 
  -2   3  16        4.73        2.62      1.27 o 
  -1   3  16        0.10       -2.28      2.28 o 
   0   3  16       39.23       40.49      2.48 o 
   1   3  16       11.75       12.68      2.20 o 
   2   3  16       17.44       15.11      2.19 o 
   3   3  16        0.69       -0.10      2.04 o 
   4   3  16        0.04        0.59      2.29 o 
  -6   4  16        0.93        1.70      1.93 o 
  -5   4  16        4.50        4.96      1.17 o 
  -4   4  16       29.05       26.41      2.22 o 
  -3   4  16       70.45       70.66      3.22 o 
  -2   4  16       13.71       12.25      1.74 o 
  -1   4  16        9.99        8.48      1.59 o 
   0   4  16        0.37       -0.38      1.63 o 
   1   4  16       23.08       21.38      2.36 o 
   2   4  16       42.21       32.19      2.53 o 
   3   4  16       51.59       44.48      2.90 o 
   4   4  16        7.41        3.86      2.27 o 
  -6   5  16        2.21        0.61      1.52 o 
  -5   5  16       15.85       17.08      1.48 o 
  -4   5  16       51.46       58.72      2.45 o 
  -3   5  16       16.14       12.33      1.52 o 
  -2   5  16       23.46       26.42      2.64 o 
  -1   5  16        5.22        5.41      1.62 o 
   0   5  16        9.21        7.92      2.79 o 
   1   5  16        3.99        6.94      3.11 o 
   2   5  16       27.19       32.31      3.46 o 
   3   5  16        1.08       -2.03      2.03 o 
   4   5  16       41.61       53.27      3.59 o 
  -6   6  16       27.21       30.81      3.27 o 
  -5   6  16        1.58        0.90      1.28 o 
  -4   6  16       37.97       37.55      2.37 o 
  -3   6  16        0.81       -0.72      1.54 o 
  -2   6  16       11.76       10.18      1.77 o 
  -1   6  16        0.97        3.67      1.74 o 
   0   6  16       53.16       56.45      3.09 o 
   1   6  16        0.64        1.14      2.07 o 
   2   6  16        5.89        2.80      2.38 o 
   3   6  16        6.58        4.34      2.30 o 
  -5   7  16        1.31        1.14      2.40 o 
  -4   7  16        1.88        3.42      1.35 o 
  -3   7  16      148.19      147.33      6.31 o 
  -2   7  16        3.29        0.91      1.62 o 
  -1   7  16       52.92       57.78      5.59 o 
   0   7  16        0.47       -1.97      1.97 o 
   1   7  16        0.09        0.17      2.04 o 
   2   7  16        3.05        5.39      3.89 o 
   3   7  16       19.33       16.09      2.69 o 
  -5   8  16        3.74        4.17      2.66 o 
  -4   8  16        2.79        1.78      2.32 o 
  -3   8  16        4.88        5.45      1.85 o 
  -2   8  16        0.61        0.10      1.72 o 
  -1   8  16       10.55        8.97      2.11 o 
   0   8  16        0.00        0.71      1.97 o 
   1   8  16        7.95        5.84      2.39 o 
   2   8  16        6.38       10.81      2.79 o 
  -4   9  16       19.49       25.17      2.54 o 
  -3   9  16       24.72       27.91      2.53 o 
  -2   9  16       17.37       19.40      2.40 o 
  -1   9  16        5.85        0.32      2.05 o 
   0   9  16        1.23        3.81      2.25 o 
   1   9  16        0.05        0.83      2.36 o 
   2   9  16       16.51       17.08      3.04 o 
  -4  10  16       13.84       26.27      2.77 o 
  -3  10  16        7.57        9.26      2.33 o 
  -2  10  16        2.27        2.87      2.12 o 
  -1  10  16       18.27       18.21      3.31 o 
   0  10  16        2.19        3.98      2.39 o 
   1  10  16       33.62       28.48      3.25 o 
  -2  11  16       54.98       58.53      3.60 o 
  -1  11  16       28.65       45.26      4.06 o 
   0  11  16       52.82       65.92      3.96 o 
  -3   0  17       88.25       91.58     10.41 o 
  -1   0  17       67.05       88.64      5.68 o 
   1   0  17       82.01       93.62      4.85 o 
   3   0  17       29.01       39.21      6.70 o 
  -5   1  17       28.82       26.76      7.73 o 
  -4   1  17       16.66       13.76      6.70 o 
  -3   1  17       39.25       37.71      7.42 o 
  -2   1  17        6.46        2.87      2.59 o 
  -1   1  17       99.44      104.15      4.16 o 
   0   1  17       22.53       21.51      1.93 o 
   1   1  17        2.27        3.42      1.79 o 
   2   1  17        1.58        5.18      2.39 o 
   3   1  17      142.59      169.10      5.34 o 
  -5   2  17        3.35       -3.44      6.34 o 
  -4   2  17        3.10        2.81      6.48 o 
  -3   2  17        6.95        2.22      4.24 o 
  -2   2  17       68.17       74.61      5.37 o 
  -1   2  17        6.73        4.62      2.74 o 
   0   2  17       31.08       34.07      2.49 o 
   1   2  17        2.52        0.64      1.77 o 
   2   2  17       23.66       21.53      2.40 o 
   3   2  17        5.49        1.03      2.15 o 
  -5   3  17      100.58      104.64      3.61 o 
  -4   3  17        1.11        1.67      2.35 o 
  -3   3  17        1.42        5.04      1.71 o 
  -2   3  17       28.53       32.51      1.97 o 
  -1   3  17       31.36       39.05      3.00 o 
   0   3  17        0.60       -1.75      1.75 o 
   1   3  17       59.54       63.64      3.87 o 
   2   3  17        1.50        0.60      1.93 o 
   3   3  17        0.03        0.43      2.16 o 
  -5   4  17       52.25       59.34      3.16 o 
  -4   4  17       39.85       52.80      7.51 o 
  -3   4  17        2.42        1.34      1.96 o 
  -2   4  17       47.41       58.12      2.63 o 
  -1   4  17        2.00        0.89      1.62 o 
   0   4  17       66.03       75.13      3.48 o 
   1   4  17        0.11       -0.89      1.97 o 
   2   4  17        2.95       -0.72      1.96 o 
  -5   5  17        0.59       -1.18      1.18 o 
  -4   5  17        0.86        1.83      1.31 o 
  -3   5  17        2.76        3.10      1.75 o 
  -2   5  17       18.83       22.05      1.99 o 
  -1   5  17       23.77       25.51      2.23 o 
   0   5  17       10.34        6.97      2.14 o 
   1   5  17        7.92       12.75      2.48 o 
   2   5  17        0.00       -2.00      2.00 o 
  -4   6  17        5.03        5.69      1.36 o 
  -3   6  17        4.49        2.26      1.55 o 
  -2   6  17        0.06        0.33      2.07 o 
  -1   6  17       21.90       25.95      2.37 o 
   0   6  17        0.00       -1.59      1.99 o 
   1   6  17        3.69        3.59      2.23 o 
   2   6  17        3.49        7.65      2.66 o 
  -4   7  17        5.49        8.48      1.86 o 
  -3   7  17        0.93       -0.32      1.59 o 
  -2   7  17        0.86        1.11      1.69 o 
  -1   7  17        7.16       11.40      2.87 o 
   0   7  17       56.70       57.35      5.92 o 
   1   7  17        2.71        2.62      2.34 o 
  -3   8  17       15.38       15.43      2.22 o 
  -2   8  17        0.12        2.32      1.96 o 
  -1   8  17        0.95        1.32      2.09 o 
   0   8  17        4.92        6.33      2.36 o 
   1   8  17        0.96        1.06      3.24 o 
  -2   9  17        0.45       -1.74      1.99 o 
  -1   9  17       20.75       28.58      4.44 o 
  -4   0  18        1.96       -3.35      5.85 o 
  -2   0  18        0.08       -2.55      2.60 o 
   0   0  18       31.94       36.07      3.37 o 
  -4   1  18       31.24       43.20      8.85 o 
  -3   1  18        9.39        7.31      4.86 o 
  -2   1  18        5.67        7.04      1.55 o 
  -1   1  18       97.40      114.47      3.71 o 
   0   1  18       53.75       53.18      2.62 o 
   1   1  18        9.96        7.82      2.03 o 
  -4   2  18      108.90      106.55     11.79 o 
  -3   2  18        0.43       -1.74      5.99 o 
  -2   2  18       26.67       29.48      2.35 o 
  -1   2  18        0.16       -0.26      1.66 o 
   0   2  18       38.51       39.50      2.40 o 
   1   2  18        0.53        3.00      2.34 o 
  -4   3  18       38.72       29.22      8.85 o 
  -3   3  18        3.94        9.03      2.78 o 
  -2   3  18        0.57       -1.08      1.46 o 
  -1   3  18       12.84       13.90      3.43 o 
   0   3  18        0.00       -0.56      2.10 o 
   1   3  18       51.10       58.31      2.92 o 
  -3   4  18        1.11        1.47      1.97 o 
  -2   4  18       21.39       34.59      2.26 o 
  -1   4  18        0.00       -0.52      1.80 o 
   0   4  18       11.99       10.95      2.33 o 
   1   4  18        0.83       -0.65      2.01 o 
  -3   5  18        0.97        0.95      1.52 o 
  -2   5  18       53.29       55.27      3.16 o 
  -1   5  18        1.07        0.88      1.78 o 
   0   5  18        3.36        4.95      2.20 o 
  -2   6  18        3.42        6.23      1.90 o 
  -1   6  18        3.54        5.21      3.24 o 
                                                 
